# Supplementary material for: Molecular and physiological responses to salt stress in salinity-sensitive and tolerant Hibiscus rosa-sinensis cultivars
Source: Mol Hortic. 2023 Dec 19;3:28. doi: 10.1186/s43897-023-00075-y (PMC10731769; doi:10.1186/s43897-023-00075-y)
Supplement: Supplementary file 1 — Additional file 1: Supplementary Table S1. Effect of different saline irrigation water on H. rosa-sinensis (cv. Porto and cv. Sunny wind) plants in term of survival after six weeks. [file 43897_2023_75_MOESM1_ESM.xlsx]

## Sheet: Foglio1
	Ctrl		50 mM		100 mM		200 mM
time	Porto	Sunny wind	Porto	Sunny wind	Porto	Sunny wind	Porto	Sunny wind
1 week	30	30	30	30	30	30	30	30
2 weeks	30	30	30	30	30	30	30	30
3 weeks	30	30	30	30	30	30	30	30
4 weeks	30	30	30	30	30	30	30	30
5 weeks	30	30	30	30	30	30	30	27
6 weeks	30	30	30	30	30	30	30	23
