# Supplementary material for: Molecular and physiological responses to salt stress in salinity-sensitive and tolerant Hibiscus rosa-sinensis cultivars
Source: Mol Hortic. 2023 Dec 19;3:28. doi: 10.1186/s43897-023-00075-y (PMC10731769; doi:10.1186/s43897-023-00075-y)
Supplement: Supplementary file 2 — Additional file 2. Supplementary Table S2. List of differential regulated genes among H. rosa-sinensis cultivars and floral organs under 100 mM NaCl treatment. [file 43897_2023_75_MOESM2_ESM.xlsx]

## Sheet: Legend
Treatments
Control=Ctrl
Salinity=S
Cultivars
Sunny wind=SW
Porto=P
Flower organs
Ovary+s-s+s=Os
Petal=Pet

## Sheet: Ctrl_Os_R_vs_P_Os_P
DEG	logFC	best hit to nr	hit length	E-value	Bit score	GO Biological Process	GO Cellular Component	GO Molecular Function	Enzyme	Domain	annotation type
MGB_c11960	5.85199	gi|113460145|ref|YP_720000.1| coat protein	52	1.33e-25	115.844	-	-	-	-	-
MGB_lrc129	3.08226	-	-	-	-	-	-	-	-	-
MGB_lrc1163	2.9186	-	-	-	-	-	-	-	-	-
MGB_lrc21303	2.88291	-	-	-	-	-	-	-	-	-
MGB_lrc20808	2.57578	-	-	-	-	-	-	-	-	-
MGB_s22589	2.38586	-	-	-	-	-	-	-	-	-
MGB_lrc253	2.29227	gi|6166483|gb|AAF04851.1|AF195796_1 putative alcohol dehydrogenase	96	1.26e-54	212.582	GO:0055114 oxidation-reduction process	GO:0005737 cytoplasm	GO:0000166 nucleotide binding | GO:0008270 zinc ion binding | GO:0004022 alcohol dehydrogenase (NAD) activity	-	-	GO only
MGB_c6640	2.29174	gi|255539739|ref|XP_002510934.1| 21 kDa protein precursor, putative	41	1.02e-13	83.7474	GO:0043086 negative regulation of catalytic activity | GO:0005982 starch metabolic process | GO:0005985 sucrose metabolic process	-	GO:0030599 pectinesterase activity | GO:0004857 enzyme inhibitor activity	-	-	GO only
MGB_c1070	2.22822	gi|6166483|gb|AAF04851.1|AF195796_1 putative alcohol dehydrogenase	96	1.96e-55	214.81	GO:0055114 oxidation-reduction process	GO:0005737 cytoplasm	GO:0000166 nucleotide binding | GO:0008270 zinc ion binding | GO:0004022 alcohol dehydrogenase (NAD) activity	-	-	GO only
MGB_lrc21242	2.1641	-	-	-	-	-	-	-	-	-
MGB_c1354	2.13344	gi|225466057|ref|XP_002263715.1| PREDICTED: 21 kDa protein	201	4.07e-68	254.04	GO:0043086 negative regulation of catalytic activity | GO:0005982 starch metabolic process | GO:0005985 sucrose metabolic process	-	GO:0030599 pectinesterase activity | GO:0004857 enzyme inhibitor activity	-	pfam04043 PMEI	GO & Domain
MGB_lrc11276	2.07666	gi|255581902|ref|XP_002531750.1| conserved hypothetical protein	74	7.53e-11	74.8316	-	-	-	-	-
MGB_c14090	2.05922	gi|224111912|ref|XP_002316021.1| predicted protein	56	8.23e-19	98.4586	GO:0005975 carbohydrate metabolic process	-	GO:0008422 beta-glucosidase activity	-	-	GO only
MGB_c16844	2.03068	gi|189380221|gb|ACD93208.1| beta xylosidase	40	6.08e-12	77.0605	GO:0005975 carbohydrate metabolic process	-	GO:0008422 beta-glucosidase activity	-	-	GO only
MGB_c5477	2.00676	-	-	-	-	-	-	-	-	-
MGB_c4794	-2.00034	-	-	-	-	-	-	-	-	-
MGB_c7320	-2.00489	gi|18410584|ref|NP_565083.1| heat shock protein 101	132	1.79e-67	251.365	GO:0009644 response to high light intensity | GO:0042542 response to hydrogen peroxide | GO:0043335 protein unfolding | GO:0009408 response to heat	GO:0009941 chloroplast envelope | GO:0009570 chloroplast stroma	GO:0016887 ATPase activity | GO:0005515 protein binding | GO:0005524 ATP binding	-	-	GO only
MGB_c7364	-2.00818	gi|224130056|ref|XP_002328643.1| predicted protein	113	2.97e-65	245.124	GO:0009644 response to high light intensity | GO:0042542 response to hydrogen peroxide | GO:0043335 protein unfolding | GO:0009408 response to heat	GO:0009941 chloroplast envelope | GO:0009570 chloroplast stroma	GO:0016887 ATPase activity | GO:0005515 protein binding | GO:0005524 ATP binding	-	pfam07724 AAA_2 | pfam10431 ClpB_D2-small	GO & Domain
MGB_c2784	-2.00901	gi|255573073|ref|XP_002527466.1| Indole-3-acetic acid-amido synthetase GH3.3, putative	221	3.75e-135	471.587	GO:0010252 auxin homeostasis | GO:0009733 response to auxin stimulus	-	GO:0010279 indole-3-acetic acid amido synthetase activity	-	-	GO only
MGB_c10253	-2.01016	gi|255573073|ref|XP_002527466.1| Indole-3-acetic acid-amido synthetase GH3.3, putative	161	9.88e-91	324.03	GO:0009733 response to auxin stimulus	-	-	-	-	GO only
MGB_s30670	-2.01553	gi|255547217|ref|XP_002514666.1| chaperone clpb, putative	124	2.26e-76	276.33	GO:0009644 response to high light intensity | GO:0042542 response to hydrogen peroxide | GO:0043335 protein unfolding | GO:0009408 response to heat	GO:0009941 chloroplast envelope | GO:0009570 chloroplast stroma	GO:0016887 ATPase activity | GO:0005515 protein binding | GO:0005524 ATP binding	-	pfam07724 AAA_2 | pfam07728 AAA_5 | pfam13401 AAA_22 | pfam00004 AAA	GO & Domain
MGB_s21373	-2.01561	gi|224130056|ref|XP_002328643.1| predicted protein	144	4.92e-86	308.427	GO:0009644 response to high light intensity | GO:0042542 response to hydrogen peroxide | GO:0043335 protein unfolding | GO:0009408 response to heat	GO:0009941 chloroplast envelope | GO:0009570 chloroplast stroma	GO:0016887 ATPase activity | GO:0005515 protein binding | GO:0005524 ATP binding	-	pfam07724 AAA_2	GO & Domain
MGB_c8351	-2.01729	gi|255573073|ref|XP_002527466.1| Indole-3-acetic acid-amido synthetase GH3.3, putative	190	4.4e-114	401.598	GO:0009733 response to auxin stimulus	-	-	-	-	GO only
MGB_s25614	-2.01752	gi|356533005|ref|XP_003535059.1| PREDICTED: uncharacterized protein LOC100800037	105	5.93e-25	119.857	GO:0006629 lipid metabolic process	-	GO:0016787 hydrolase activity	-	-	GO only
MGB_c9961	-2.0263	gi|255573073|ref|XP_002527466.1| Indole-3-acetic acid-amido synthetase GH3.3, putative	174	1.33e-101	360.139	GO:0009733 response to auxin stimulus	-	-	-	-	GO only
MGB_s24249	-2.02797	gi|225429317|ref|XP_002271252.1| PREDICTED: probable indole-3-acetic acid-amido synthetase GH3.1	180	6.01e-83	298.174	GO:0009733 response to auxin stimulus	-	-	-	-	GO only
MGB_c12296	-2.02894	gi|147783384|emb|CAN70815.1| hypothetical protein VITISV_042944	109	1.47e-61	233.088	GO:0010252 auxin homeostasis | GO:0009733 response to auxin stimulus	-	GO:0010279 indole-3-acetic acid amido synthetase activity	-	-	GO only
MGB_lrc16648	-2.03559	gi|259490269|ref|NP_001159012.1| remorin	53	1.09e-16	94.0006	-	-	GO:0003677 DNA binding	-	pfam03766 Remorin_N	GO & Domain
MGB_c14969	-2.036	gi|357474763|ref|XP_003607667.1| Multidrug resistance protein ABC transporter family	111	8.15e-48	191.629	GO:0006412 translation | GO:0042254 ribosome biogenesis	GO:0005840 ribosome	GO:0003735 structural constituent of ribosome	-	pfam00240 ubiquitin | pfam11976 Rad60-SLD | pfam13881 Rad60-SLD_2	GO & Domain
MGB_c3683	-2.04103	gi|283135872|gb|ADB11327.1| tau class glutathione transferase GSTU45	151	5.78e-65	243.341	GO:0005975 carbohydrate metabolic process | GO:0006090 pyruvate metabolic process	-	GO:0004462 lactoylglutathione lyase activity | GO:0016740 transferase activity	-	pfam00043 GST_C | pfam13410 GST_C_2	GO & Domain
MGB_c14241	-2.04924	gi|225429317|ref|XP_002271252.1| PREDICTED: probable indole-3-acetic acid-amido synthetase GH3.1	114	4.63e-67	249.582	GO:0010252 auxin homeostasis | GO:0009733 response to auxin stimulus	-	GO:0010279 indole-3-acetic acid amido synthetase activity	-	-	GO only
MGB_c26897	-2.05677	gi|147783384|emb|CAN70815.1| hypothetical protein VITISV_042944	181	4.58e-46	186.726	GO:0010252 auxin homeostasis | GO:0009733 response to auxin stimulus	-	GO:0010279 indole-3-acetic acid amido synthetase activity	-	-	GO only
MGB_s23335	-2.05923	gi|147798417|emb|CAN70138.1| hypothetical protein VITISV_043274	82	1.16e-44	181.822	GO:0006950 response to stress	-	-	-	pfam00011 HSP20	GO & Domain
MGB_c2183	-2.06701	gi|224105651|ref|XP_002313887.1| GH3 family protein	142	2.82e-82	295.945	GO:0010252 auxin homeostasis | GO:0009733 response to auxin stimulus	-	GO:0010279 indole-3-acetic acid amido synthetase activity	-	-	GO only
MGB_c6171	-2.07286	gi|124303794|gb|ABN05326.1| GH3 protein	146	3.53e-59	225.51	GO:0010252 auxin homeostasis | GO:0009733 response to auxin stimulus	-	GO:0010279 indole-3-acetic acid amido synthetase activity	-	-	GO only
MGB_c24543	-2.07295	gi|255573073|ref|XP_002527466.1| Indole-3-acetic acid-amido synthetase GH3.3, putative	273	3.16e-167	578.132	GO:0009733 response to auxin stimulus	-	-	-	-	GO only
MGB_s25109	-2.07761	gi|255547217|ref|XP_002514666.1| chaperone clpb, putative	131	1.18e-78	283.908	GO:0009644 response to high light intensity | GO:0016485 protein processing | GO:0042542 response to hydrogen peroxide | GO:0043335 protein unfolding | GO:0009408 response to heat	GO:0009941 chloroplast envelope | GO:0009570 chloroplast stroma	GO:0016887 ATPase activity | GO:0005515 protein binding | GO:0005524 ATP binding	-	pfam07724 AAA_2 | pfam07728 AAA_5 | pfam13401 AAA_22 | pfam00004 AAA | pfam13177 DNA_pol3_delta2 | pfam13521 AAA_28 | pfam13191 AAA_16	GO & Domain
MGB_c12969	-2.07771	gi|147779747|emb|CAN76114.1| hypothetical protein VITISV_019827	63	4.12e-26	122.086	GO:0055114 oxidation-reduction process | GO:0006118 electron transport	-	GO:0020037 heme binding | GO:0009055 electron carrier activity | GO:0070330 aromatase activity	-	-	GO only
MGB_lrc3163	-2.08549	gi|159138939|gb|ABW89469.1| low molecular weight heat shock protein	156	1.55e-91	326.704	GO:0006950 response to stress	GO:0005737 cytoplasm	-	-	pfam00011 HSP20	GO & Domain
MGB_lrc11289	-2.09407	gi|226508724|ref|NP_001147681.1| phospholipid hydroperoxide glutathione peroxidase	106	2.88e-61	233.534	GO:0055114 oxidation-reduction process | GO:0006979 response to oxidative stress | GO:0006749 glutathione metabolic process | GO:0006804 peroxidase reaction	GO:0005737 cytoplasm	GO:0047066 phospholipid-hydroperoxide glutathione peroxidase activity | GO:0004602 glutathione peroxidase activity	-	pfam00255 GSHPx	GO & Domain
MGB_c10923	-2.09801	gi|225431988|ref|XP_002279066.1| PREDICTED: calmodulin-like	126	2.12e-47	189.846	GO:0042538 hyperosmotic salinity response | GO:0009739 response to gibberellin stimulus | GO:0006508 proteolysis | GO:0010114 response to red light	GO:0005829 cytosol	GO:0005509 calcium ion binding | GO:0004197 cysteine-type endopeptidase activity	-	pfam13499 EF_hand_5 | pfam13202 EF_hand_3 | pfam13833 EF_hand_6 | pfam13405 EF_hand_4 | pfam00036 efhand	GO & Domain
MGB_c764	-2.09817	-	-	-	-	-	-	-	-	-
MGB_lrc1795	-2.10316	gi|159138941|gb|ABW89470.1| low molecular weight heat shock protein	154	2.96e-89	319.126	GO:0006950 response to stress	GO:0005737 cytoplasm	-	-	pfam00011 HSP20	GO & Domain
MGB_c7394	-2.10341	gi|224060651|ref|XP_002300248.1| GH3 family protein	311	3.75e-135	471.587	GO:0009733 response to auxin stimulus	-	-	-	-	GO only
MGB_c20885	-2.10667	gi|11561806|gb|AAC83688.2| 101 kDa heat shock protein	220	1.5e-124	436.369	GO:0019538 protein metabolic process | GO:0006950 response to stress	-	GO:0017111 nucleoside-triphosphatase activity | GO:0005524 ATP binding	-	pfam00004 AAA | pfam13191 AAA_16 | pfam13401 AAA_22 | pfam00158 Sigma54_activat | pfam07728 AAA_5 | pfam01637 Arch_ATPase | pfam13173 AAA_14 | pfam00177 Ribosomal_S7	GO & Domain
MGB_c5024	-2.11035	gi|255547217|ref|XP_002514666.1| chaperone clpb, putative	154	3.84e-82	295.499	GO:0009644 response to high light intensity | GO:0042542 response to hydrogen peroxide | GO:0043335 protein unfolding | GO:0009408 response to heat	GO:0009941 chloroplast envelope | GO:0009570 chloroplast stroma	GO:0016887 ATPase activity | GO:0005515 protein binding | GO:0005524 ATP binding	-	pfam07724 AAA_2 | pfam07728 AAA_5 | pfam13401 AAA_22	GO & Domain
MGB_c14060	-2.11364	gi|255547217|ref|XP_002514666.1| chaperone clpb, putative	224	2.75e-135	472.033	GO:0009644 response to high light intensity | GO:0042542 response to hydrogen peroxide | GO:0043335 protein unfolding | GO:0009408 response to heat	GO:0009941 chloroplast envelope | GO:0009570 chloroplast stroma	GO:0016887 ATPase activity | GO:0005515 protein binding | GO:0005524 ATP binding	-	pfam07724 AAA_2 | pfam07728 AAA_5 | pfam13401 AAA_22 | pfam00004 AAA | pfam13191 AAA_16 | pfam13177 DNA_pol3_delta2 | pfam13521 AAA_28	GO & Domain
MGB_c6423	-2.1183	gi|356533005|ref|XP_003535059.1| PREDICTED: uncharacterized protein LOC100800037	119	1.13e-29	135.014	GO:0006629 lipid metabolic process	-	GO:0016787 hydrolase activity	-	-	GO only
MGB_c263	-2.12099	gi|2578033|emb|CAA65744.1| omega-6 desaturase	218	4.44e-134	468.021	GO:0055114 oxidation-reduction process | GO:0006629 lipid metabolic process	-	GO:0016720 delta12-fatty acid dehydrogenase activity | GO:0016717 oxidoreductase activity, acting on paired donors, with oxidation of a pair of donors resulting in the reduction of molecular oxygen to two molecules of water	-	pfam00487 FA_desaturase	GO & Domain
MGB_lrc4718	-2.12152	gi|351727929|ref|NP_001235130.1| heat shock 22 kDa protein, mitochondrial	80	1.85e-30	137.688	GO:0009408 response to heat	GO:0005739 mitochondrion | GO:0009570 chloroplast stroma	-	-	pfam00011 HSP20	GO & Domain
MGB_lrc4566	-2.12806	gi|255543359|ref|XP_002512742.1| heat shock protein, putative	216	9.77e-133	463.563	GO:0009615 response to virus | GO:0055114 oxidation-reduction process | GO:0006457 protein folding | GO:0009408 response to heat | GO:0009617 response to bacterium | GO:0016567 protein ubiquitination | GO:0046686 response to cadmium ion | GO:0009644 response to high light intensity | GO:0042542 response to hydrogen peroxide	GO:0005829 cytosol | GO:0005618 cell wall | GO:0005739 mitochondrion | GO:0005774 vacuolar membrane | GO:0009507 chloroplast | GO:0005886 plasma membrane	GO:0031625 ubiquitin protein ligase binding | GO:0005524 ATP binding | GO:0032440 2-alkenal reductase [NAD(P)] activity	-	-	GO only
MGB_lrc6552	-2.12879	gi|147798417|emb|CAN70138.1| hypothetical protein VITISV_043274	124	6.32e-67	249.582	GO:0006950 response to stress	GO:0005737 cytoplasm	-	-	pfam00011 HSP20	GO & Domain
MGB_s26016	-2.14657	gi|59805048|gb|AAX08108.1| heat shock protein 101	150	8.1e-94	334.283	GO:0009644 response to high light intensity | GO:0042542 response to hydrogen peroxide | GO:0043335 protein unfolding | GO:0009408 response to heat	GO:0009941 chloroplast envelope | GO:0009570 chloroplast stroma	GO:0016887 ATPase activity | GO:0005515 protein binding | GO:0005524 ATP binding	-	pfam12325 TMF_TATA_bd	GO & Domain
MGB_c6700	-2.15	-	-	-	-	-	-	-	-	-
MGB_lrc14140	-2.17323	gi|224130440|ref|XP_002328609.1| predicted protein	75	1.17e-17	96.6754	-	GO:0031225 anchored to membrane | GO:0016023 cytoplasmic membrane-bounded vesicle	-	-	-	GO only
MGB_c28684	-2.17661	-	-	-	-	-	-	-	-	-
MGB_c11806	-2.17812	gi|225458374|ref|XP_002283395.1| PREDICTED: uncharacterized protein LOC100252228	67	1.22e-07	64.1325	-	-	-	-	-
MGB_c16783	-2.18011	gi|90991014|dbj|BAE92961.1| 9-cis-epoxycarotenoid dioxygenase	107	2.41e-59	226.401	GO:0055114 oxidation-reduction process | GO:0042572 retinol metabolic process	-	GO:0003834 beta-carotene 15,15'-monooxygenase activity	-	-	GO only
MGB_c9388	-2.18059	gi|224136750|ref|XP_002322406.1| predicted protein	71	4.62e-26	124.315	GO:0042545 cell wall modification | GO:0043086 negative regulation of catalytic activity | GO:0055114 oxidation-reduction process | GO:0006118 electron transport | GO:0005982 starch metabolic process | GO:0005985 sucrose metabolic process	GO:0009505 plant-type cell wall | GO:0009506 plasmodesma | GO:0005886 plasma membrane | GO:0005774 vacuolar membrane | GO:0005576 extracellular region	GO:0046910 pectinesterase inhibitor activity | GO:0009055 electron carrier activity | GO:0004497 monooxygenase activity | GO:0020037 heme binding | GO:0030599 pectinesterase activity | GO:0016705 oxidoreductase activity, acting on paired donors, with incorporation or reduction of molecular oxygen	-	-	GO only
MGB_lrc2416	-2.18286	gi|159138945|gb|ABW89472.1| low molecular weight heat shock protein	113	6.34e-61	232.196	GO:0009644 response to high light intensity | GO:0042542 response to hydrogen peroxide | GO:0009408 response to heat	GO:0005737 cytoplasm	-	-	pfam00011 HSP20	GO & Domain
MGB_lrc19193	-2.19817	gi|255574173|ref|XP_002528002.1| cytochrome P450, putative	128	1.44e-36	157.303	GO:0055114 oxidation-reduction process | GO:0006118 electron transport | GO:0016102 diterpenoid biosynthetic process	-	GO:0020037 heme binding | GO:0009055 electron carrier activity | GO:0019825 oxygen binding | GO:0050598 taxane 13-alpha-hydroxylase activity	-	-	GO only
MGB_s28592	-2.21386	gi|68131792|gb|AAY85180.1| pectate lyase	136	3.8e-93	332.054	-	GO:0016020 membrane	GO:0030570 pectate lyase activity	-	pfam00544 Pec_lyase_C | pfam13229 Beta_helix	GO & Domain
MGB_lrc2235	-2.2166	gi|255545888|ref|XP_002514004.1| pyridoxamine 5-phosphate oxidase, putative	83	1.47e-40	169.34	GO:0042823 pyridoxal phosphate biosynthetic process | GO:0055114 oxidation-reduction process | GO:0008615 pyridoxine biosynthetic process	-	GO:0004733 pyridoxamine-phosphate oxidase activity | GO:0010181 FMN binding	-	pfam10590 PNPOx_C	GO & Domain
MGB_c10860	-2.2184	-	-	-	-	-	-	-	-	-
MGB_c14145	-2.21966	gi|343887274|dbj|BAK61820.1| hypothetical protein	108	2.2e-28	130.556	-	-	-	-	-
MGB_lrc21238	-2.22511	gi|159138939|gb|ABW89469.1| low molecular weight heat shock protein	156	6.13e-92	328.042	GO:0006950 response to stress	GO:0005737 cytoplasm	-	-	pfam00011 HSP20	GO & Domain
MGB_c11055	-2.23013	-	-	-	-	-	-	-	-	-
MGB_lrc1251	-2.23592	gi|224106966|ref|XP_002314326.1| predicted protein	96	9.8e-33	145.267	-	GO:0031225 anchored to membrane | GO:0016023 cytoplasmic membrane-bounded vesicle	-	-	-	GO only
MGB_lrc6961	-2.23637	gi|224106966|ref|XP_002314326.1| predicted protein	63	1.02e-25	122.977	-	GO:0031225 anchored to membrane | GO:0016023 cytoplasmic membrane-bounded vesicle	-	-	-	GO only
MGB_c3233	-2.23735	gi|225439687|ref|XP_002271567.1| PREDICTED: probable receptor-like protein kinase At5g15080	104	6.92e-45	182.713	GO:0006468 protein phosphorylation	-	GO:0005524 ATP binding | GO:0004672 protein kinase activity	-	-	GO only
MGB_lrc25036	-2.24889	gi|159138939|gb|ABW89469.1| low molecular weight heat shock protein	89	4.64e-42	172.906	GO:0006950 response to stress	GO:0005737 cytoplasm	-	-	-	GO only
MGB_c15034	-2.25412	-	-	-	-	-	-	-	-	-
MGB_c13142	-2.2578	gi|225447245|ref|XP_002272845.1| PREDICTED: uncharacterized protein LOC100261846	50	2.17e-23	114.953	-	-	-	-	-
MGB_lrc24290	-2.27712	gi|224122450|ref|XP_002330484.1| predicted protein	50	7.11e-22	108.712	GO:0055114 oxidation-reduction process	-	GO:0010181 FMN binding | GO:0016629 12-oxophytodienoate reductase activity	-	-	GO only
MGB_lrc19148	-2.29157	-	-	-	-	-	-	-	-	-
MGB_c27043	-2.29865	-	-	-	-	-	-	-	-	-
MGB_lrc256	-2.30093	-	-	-	-	-	-	-	-	-
MGB_c15358	-2.30203	gi|310743908|dbj|BAJ23884.1| putative ammonium transporter, partial	89	6.85e-41	171.123	GO:0072488 ammonium transmembrane transport | GO:0010311 lateral root formation	GO:0009506 plasmodesma | GO:0005886 plasma membrane | GO:0016021 integral to membrane	GO:0015398 high affinity secondary active ammonium transmembrane transporter activity	-	-	GO only
MGB_c6940	-2.30459	gi|255587410|ref|XP_002534264.1| microtubule associated protein xmap215, putative	150	2.13e-80	289.704	GO:0006886 intracellular protein transport	-	GO:0005488 binding	-	pfam02985 HEAT	GO & Domain
MGB_c1669	-2.30518	gi|356547929|ref|XP_003542357.1| PREDICTED: 12-oxophytodienoate reductase 3-like	204	4.27e-116	408.285	GO:0009695 jasmonic acid biosynthetic process | GO:0009611 response to wounding | GO:0010193 response to ozone | GO:0055114 oxidation-reduction process | GO:0009620 response to fungus	GO:0005777 peroxisome	GO:0016629 12-oxophytodienoate reductase activity | GO:0010181 FMN binding	-	pfam00724 Oxidored_FMN	GO & Domain
MGB_c11861	-2.32381	gi|147778583|emb|CAN60309.1| hypothetical protein VITISV_015004	81	1.36e-33	147.05	GO:0055114 oxidation-reduction process | GO:0080167 response to karrikin | GO:0006118 electron transport	GO:0005886 plasma membrane | GO:0005783 endoplasmic reticulum	GO:0033773 isoflavone 2'-hydroxylase activity | GO:0009055 electron carrier activity | GO:0020037 heme binding | GO:0019825 oxygen binding	-	-	GO only
MGB_s23631	-2.32384	gi|159138939|gb|ABW89469.1| low molecular weight heat shock protein	93	1.01e-32	144.375	GO:0006950 response to stress	GO:0005737 cytoplasm	-	-	-	GO only
MGB_s26757	-2.32678	gi|159138939|gb|ABW89469.1| low molecular weight heat shock protein	34	6.23e-11	73.94	-	-	-	-	-
MGB_c9311	-2.3307	gi|255563874|ref|XP_002522937.1| cytochrome P450, putative	124	5.93e-54	211.244	GO:0055114 oxidation-reduction process | GO:0006118 electron transport | GO:0016102 diterpenoid biosynthetic process	-	GO:0020037 heme binding | GO:0009055 electron carrier activity | GO:0019825 oxygen binding | GO:0050598 taxane 13-alpha-hydroxylase activity	-	-	GO only
MGB_s29538	-2.33375	gi|225429600|ref|XP_002280460.1| PREDICTED: 17.9 kDa class II heat shock protein	92	6.29e-47	188.509	GO:0006950 response to stress	GO:0005737 cytoplasm	-	-	pfam00011 HSP20	GO & Domain
MGB_c16644	-2.33701	gi|225465451|ref|XP_002266369.1| PREDICTED: PPPDE peptidase domain-containing protein 2-like isoform 2	114	3.29e-22	111.387	-	GO:0005634 nucleus | GO:0009536 plastid	-	-	-	GO only
MGB_s29040	-2.33888	-	-	-	-	-	-	-	-	-
MGB_lrc24325	-2.35166	gi|159138939|gb|ABW89469.1| low molecular weight heat shock protein	96	1.14e-50	199.208	GO:0006950 response to stress	GO:0005737 cytoplasm	-	-	-	GO only
MGB_c16902	-2.35236	-	-	-	-	-	-	-	-	-
MGB_lrc206	-2.35264	gi|366984550|gb|AEX09184.1| glycolate oxidase	135	8.43e-81	291.041	GO:0009854 oxidative photosynthetic carbon pathway | GO:0055114 oxidation-reduction process	GO:0005773 vacuole | GO:0005777 peroxisome | GO:0009570 chloroplast stroma | GO:0005634 nucleus | GO:0048046 apoplast | GO:0009339 glycolate oxidase complex	GO:0052854 medium-chain-(S)-2-hydroxy-acid oxidase activity | GO:0008891 glycolate oxidase activity | GO:0052852 very-long-chain-(S)-2-hydroxy-acid oxidase activity | GO:0052853 long-chain-(S)-2-hydroxy-long-chain-acid oxidase activity | GO:0010181 FMN binding	-	pfam13714 PEP_mutase	GO & Domain
MGB_c10093	-2.35952	gi|94502685|ref|YP_588304.1| hypothetical protein ZeamMp042	31	0.00095	51.2045	-	-	-	-	-
MGB_c20281	-2.36147	-	-	-	-	-	-	-	-	-
MGB_c1807	-2.37502	-	-	-	-	-	-	-	-	-
MGB_lrc147	-2.38204	gi|225429866|ref|XP_002280969.1| PREDICTED: cytochrome P450 716B2	195	3.58e-97	345.428	GO:0055114 oxidation-reduction process | GO:0006118 electron transport | GO:0016102 diterpenoid biosynthetic process	-	GO:0020037 heme binding | GO:0009055 electron carrier activity | GO:0019825 oxygen binding | GO:0050598 taxane 13-alpha-hydroxylase activity	-	-	GO only
MGB_s28795	-2.40455	gi|147798417|emb|CAN70138.1| hypothetical protein VITISV_043274	92	8.85e-50	196.979	GO:0006950 response to stress	GO:0005737 cytoplasm	-	-	pfam00011 HSP20	GO & Domain
MGB_c14422	-2.4255	gi|118406886|gb|ABK81651.1| glutathione S-transferase	54	2.08e-16	92.6633	-	-	GO:0016740 transferase activity	-	pfam00043 GST_C | pfam13410 GST_C_2	GO & Domain
MGB_lrc1197	-2.42584	gi|159138935|gb|ABW89467.1| low molecular weight heat shock protein	156	8.6e-90	320.909	GO:0006950 response to stress	GO:0005737 cytoplasm	-	-	pfam00011 HSP20	GO & Domain
MGB_c28085	-2.43741	gi|255574173|ref|XP_002528002.1| cytochrome P450, putative	113	4.4e-65	243.341	GO:0055114 oxidation-reduction process | GO:0006118 electron transport | GO:0016102 diterpenoid biosynthetic process	-	GO:0020037 heme binding | GO:0009055 electron carrier activity | GO:0050598 taxane 13-alpha-hydroxylase activity	-	-	GO only
MGB_c8502	-2.4417	-	-	-	-	-	-	-	-	-
MGB_c10752	-2.44676	gi|206584337|gb|ACI15341.1| NAC domain protein NAC1	74	1.03e-37	160.424	GO:0006355 regulation of transcription, DNA-dependent	-	GO:0003677 DNA binding	-	pfam02365 NAM	GO & Domain
MGB_c3780	-2.48135	-	-	-	-	-	-	-	-	-
MGB_lrc2126	-2.50447	gi|159138939|gb|ABW89469.1| low molecular weight heat shock protein	155	1.8e-81	293.27	GO:0006950 response to stress	GO:0005737 cytoplasm	-	-	pfam00011 HSP20	GO & Domain
MGB_c10205	-2.50521	gi|159138945|gb|ABW89472.1| low molecular weight heat shock protein	51	6.82e-18	97.1212	GO:0009644 response to high light intensity | GO:0042542 response to hydrogen peroxide | GO:0009408 response to heat	GO:0005737 cytoplasm	-	-	-	GO only
MGB_c18766	-2.52186	-	-	-	-	-	-	-	-	-
MGB_c1873	-2.53022	-	-	-	-	-	-	-	-	-
MGB_c29949	-2.5363	-	-	-	-	-	-	-	-	-
MGB_lrc22175	-2.56234	gi|255550473|ref|XP_002516287.1| 12-oxophytodienoate reductase opr, putative	121	2.54e-61	233.088	GO:0009695 jasmonic acid biosynthetic process | GO:0009611 response to wounding | GO:0010193 response to ozone | GO:0055114 oxidation-reduction process | GO:0009620 response to fungus	GO:0005777 peroxisome	GO:0016629 12-oxophytodienoate reductase activity | GO:0010181 FMN binding	-	-	GO only
MGB_s23429	-2.59371	-	-	-	-	-	-	-	-	-
MGB_c9039	-2.60128	gi|224090683|ref|XP_002309057.1| cytochrome P450	43	8.3e-18	93.5549	GO:0055114 oxidation-reduction process | GO:0006118 electron transport | GO:0016102 diterpenoid biosynthetic process	-	GO:0020037 heme binding | GO:0009055 electron carrier activity | GO:0019825 oxygen binding | GO:0050598 taxane 13-alpha-hydroxylase activity	-	-	GO only
MGB_lrc4470	-2.63665	gi|284504570|gb|ADB90475.1| pectate lyase	93	1.94e-52	206.34	-	GO:0016020 membrane	GO:0030570 pectate lyase activity	-	-	GO only
MGB_c3287	-2.64914	gi|255574173|ref|XP_002528002.1| cytochrome P450, putative	161	7.86e-96	340.97	GO:0055114 oxidation-reduction process | GO:0006118 electron transport | GO:0016102 diterpenoid biosynthetic process	-	GO:0020037 heme binding | GO:0009055 electron carrier activity | GO:0050598 taxane 13-alpha-hydroxylase activity	-	-	GO only
MGB_lrc561	-2.65674	gi|372477638|gb|AEX97054.1| mitochondrial heat shock protein	107	2.78e-38	163.099	GO:0009408 response to heat	GO:0005739 mitochondrion | GO:0009570 chloroplast stroma	-	-	pfam00011 HSP20	GO & Domain
MGB_c9589	-2.68417	-	-	-	-	-	-	-	-	-
MGB_lrc414	-2.68491	gi|224080626|ref|XP_002306185.1| predicted protein	40	1.72e-11	76.1689	GO:0030001 metal ion transport | GO:0010286 heat acclimation	GO:0009506 plasmodesma | GO:0005886 plasma membrane	GO:0046872 metal ion binding | GO:0005515 protein binding	-	-	GO only
MGB_c10553	-2.68796	-	-	-	-	-	-	-	-	-
MGB_c8910	-2.68824	gi|224080626|ref|XP_002306185.1| predicted protein	51	2.81e-18	98.0128	GO:0030001 metal ion transport | GO:0010286 heat acclimation	GO:0009506 plasmodesma | GO:0005886 plasma membrane	GO:0046872 metal ion binding | GO:0005515 protein binding	-	-	GO only
MGB_c14542	-2.70178	gi|224078098|ref|XP_002305487.1| predicted protein	83	3.54e-29	133.23	-	-	-	-	pfam01190 Pollen_Ole_e_I	Domain only
MGB_c16860	-2.70328	gi|224080626|ref|XP_002306185.1| predicted protein	40	9.09e-12	75.2773	GO:0030001 metal ion transport | GO:0010286 heat acclimation	GO:0009506 plasmodesma | GO:0005886 plasma membrane	GO:0046872 metal ion binding | GO:0005515 protein binding	-	-	GO only
MGB_c6079	-2.70812	-	-	-	-	-	-	-	-	-
MGB_lrc5471	-2.70855	gi|186898205|gb|ACC93947.1| heat-shock protein 70	147	1.85e-79	286.583	GO:0009615 response to virus | GO:0055114 oxidation-reduction process | GO:0006457 protein folding | GO:0009408 response to heat | GO:0009617 response to bacterium | GO:0016567 protein ubiquitination | GO:0046686 response to cadmium ion | GO:0009644 response to high light intensity | GO:0042542 response to hydrogen peroxide	GO:0005829 cytosol | GO:0005618 cell wall | GO:0005739 mitochondrion | GO:0005774 vacuolar membrane | GO:0005886 plasma membrane	GO:0031625 ubiquitin protein ligase binding | GO:0005524 ATP binding | GO:0032440 2-alkenal reductase [NAD(P)] activity	-	-	GO only
MGB_c16382	-2.73394	gi|224080626|ref|XP_002306185.1| predicted protein	40	3.3e-12	75.7231	GO:0030001 metal ion transport | GO:0010286 heat acclimation	GO:0009506 plasmodesma | GO:0005886 plasma membrane	GO:0046872 metal ion binding | GO:0005515 protein binding	-	-	GO only
MGB_c5391	-2.73497	gi|224080626|ref|XP_002306185.1| predicted protein	51	3.86e-19	98.0128	GO:0030001 metal ion transport | GO:0010286 heat acclimation	GO:0009506 plasmodesma | GO:0005886 plasma membrane	GO:0046872 metal ion binding | GO:0005515 protein binding	-	-	GO only
MGB_c14724	-2.79718	gi|356559136|ref|XP_003547857.1| PREDICTED: 17.4 kDa class III heat shock protein-like	32	1.37e-08	66.8073	-	-	-	-	-
MGB_c12228	-2.79905	-	-	-	-	-	-	-	-	-
MGB_c11026	-2.82333	-	-	-	-	-	-	-	-	-
MGB_lrc2963	-2.88295	gi|224100971|ref|XP_002312090.1| predicted protein	131	9.25e-60	226.847	GO:0006950 response to stress | GO:0055114 oxidation-reduction process	-	GO:0032440 2-alkenal reductase [NAD(P)] activity | GO:0005524 ATP binding	-	-	GO only
MGB_c5155	-2.98978	gi|225425196|ref|XP_002266098.1| PREDICTED: uncharacterized protein LOC100260747	62	4.46e-15	89.9885	-	-	GO:0051087 chaperone binding	-	pfam02179 BAG	GO & Domain
MGB_c18264	-3.01306	gi|359480417|ref|XP_003632455.1| PREDICTED: dof zinc finger protein DOF3.4-like	134	9.41e-27	126.098	GO:0006355 regulation of transcription, DNA-dependent	GO:0005667 transcription factor complex	GO:0003700 sequence-specific DNA binding transcription factor activity | GO:0003677 DNA binding | GO:0008270 zinc ion binding	-	pfam02701 zf-Dof	GO & Domain
MGB_c11237	-3.03412	gi|118406886|gb|ABK81651.1| glutathione S-transferase	74	8.4e-31	138.58	GO:0009407 toxin catabolic process | GO:0042742 defense response to bacterium | GO:0009409 response to cold | GO:0009651 response to salt stress | GO:0080167 response to karrikin | GO:0006749 glutathione metabolic process | GO:0006803 glutathione conjugation reaction	GO:0009941 chloroplast envelope | GO:0005774 vacuolar membrane | GO:0010319 stromule | GO:0009570 chloroplast stroma | GO:0009579 thylakoid | GO:0005634 nucleus	GO:0004364 glutathione transferase activity | GO:0043295 glutathione binding	-	pfam00043 GST_C | pfam13410 GST_C_2	GO & Domain
MGB_s22028	-3.05196	-	-	-	-	-	-	-	-	-
MGB_lrc5686	-3.136	gi|224071519|ref|XP_002303499.1| predicted protein	182	5.51e-67	250.028	GO:0046686 response to cadmium ion | GO:0009408 response to heat	GO:0005739 mitochondrion	-	-	pfam00011 HSP20	GO & Domain
MGB_s27968	-3.15993	-	-	-	-	-	-	-	-	-
MGB_lrc3333	-3.17897	gi|159138941|gb|ABW89470.1| low molecular weight heat shock protein	129	8.67e-71	261.619	GO:0006950 response to stress	GO:0005737 cytoplasm	-	-	pfam00011 HSP20	GO & Domain
MGB_c14682	-3.23813	-	-	-	-	-	-	-	-	-
MGB_c11478	-3.57576	gi|255559973|ref|XP_002521005.1| Inhibitor of trypsin and hageman factor, putative	50	1.16e-15	89.9885	GO:0009611 response to wounding	-	GO:0004867 serine-type endopeptidase inhibitor activity	-	pfam00280 potato_inhibit	GO & Domain

## Sheet: Ctrl_Os_SW_vs_S_Os_SW
Sequence Name	logFC	best hit to nr	GO Biological Process	GO Cellular Component	GO Molecular Function	Enzyme	Domain	annotation type				MGB_c19460
MGB_c17285	3.8803	gi|321471531|gb|EFX82503.1| hypothetical protein DAPPUDRAFT_316218	-	-	-	-	pfam00413 Peptidase_M10	Domain only				MGB_c2852
MGB_c1943	3.845	gi|341875024|gb|EGT30959.1| hypothetical protein CAEBREN_14371	-	-	-	-	pfam00413 Peptidase_M10	Domain only				MGB_lrc12
MGB_s22010	3.77142	gi|321471531|gb|EFX82503.1| hypothetical protein DAPPUDRAFT_316218	-	-	-	-	pfam00413 Peptidase_M10	Domain only
MGB_c4282	3.76826	gi|341875024|gb|EGT30959.1| hypothetical protein CAEBREN_14371	-	-	-	-	pfam00413 Peptidase_M10	Domain only
MGB_c13786	3.6477	gi|341875024|gb|EGT30959.1| hypothetical protein CAEBREN_14371	-	-	-	-	-
MGB_s25609	3.61074	gi|321471531|gb|EFX82503.1| hypothetical protein DAPPUDRAFT_316218	-	-	-	-	-
MGB_c11549	3.53404	-	-	-	-	-	pfam00413 Peptidase_M10	Domain only
MGB_c12520	3.53369	gi|27526732|emb|CAD24068.1| class I chitinase	GO:0006032 chitin catabolic process | GO:0006952 defense response | GO:0016998 cell wall macromolecule catabolic process	GO:0005615 extracellular space	GO:0004568 chitinase activity | GO:0008061 chitin binding	-	-	GO only
MGB_c6153	3.51954	gi|341875024|gb|EGT30959.1| hypothetical protein CAEBREN_14371	-	-	-	-	pfam00413 Peptidase_M10	Domain only
MGB_lrc17945	3.5169	gi|333601360|gb|AEF58999.1| class I chitinase	-	-	-	-	-
MGB_c14551	3.45865	gi|321471531|gb|EFX82503.1| hypothetical protein DAPPUDRAFT_316218	-	-	-	-	pfam00413 Peptidase_M10	Domain only
MGB_c2852	3.36522	gi|224057968|ref|XP_002299414.1| hypothetical protein POPTRDRAFT_709002	GO:0015979 photosynthesis	GO:0010287 plastoglobule | GO:0009941 chloroplast envelope | GO:0009543 chloroplast thylakoid lumen | GO:0009538 photosystem I reaction center | GO:0009535 chloroplast thylakoid membrane	-	-	-	GO only
MGB_c19704	2.69822	gi|195143971|ref|XP_002012970.1| GL23643	GO:0007165 signal transduction	GO:0016021 integral to membrane	GO:0008158 hedgehog receptor activity	-	-	GO only
MGB_c15600	2.6461	-	-	-	-	-	-
MGB_c12587	2.6052	-	-	-	-	-	-
MGB_c8153	2.56246	-	-	-	-	-	-
MGB_c10115	2.53053	-	-	-	-	-	-
MGB_c20953	2.52625	-	-	-	-	-	-
MGB_c7891	2.52013	gi|83778373|gb|ABC47127.1| beta expansin 1 precursor	-	-	-	-	-
MGB_c1394	2.50654	-	-	-	-	-	-
MGB_s28589	2.47264	gi|83778373|gb|ABC47127.1| beta expansin 1 precursor	-	-	-	-	-
MGB_c19460	2.36472	gi|255550741|ref|XP_002516419.1| Photosystem I reaction center subunit III, chloroplast precursor, putative	GO:0015979 photosynthesis	GO:0010287 plastoglobule | GO:0009941 chloroplast envelope | GO:0009543 chloroplast thylakoid lumen | GO:0009538 photosystem I reaction center | GO:0009535 chloroplast thylakoid membrane	-	-	pfam02507 PSI_PsaF	GO & Domain
MGB_lrc10111	2.30956	gi|6048743|gb|AAF02299.1|AF098302_1 chitinase	GO:0016998 cell wall macromolecule catabolic process | GO:0006032 chitin catabolic process	-	GO:0004568 chitinase activity | GO:0008061 chitin binding	-	-	GO only
MGB_c16477	2.30731	-	-	-	-	-	-
MGB_c7467	2.2406	gi|255557945|ref|XP_002520001.1| electron transporter, putative	GO:0006118 electron transport	GO:0009941 chloroplast envelope | GO:0009535 chloroplast thylakoid membrane	GO:0009055 electron carrier activity | GO:0005506 iron ion binding	-	pfam00301 Rubredoxin	GO & Domain
MGB_c14858	2.23337	gi|118489040|gb|ABK96327.1| unknown	GO:0009765 photosynthesis, light harvesting	GO:0016020 membrane | GO:0009507 chloroplast	-	-	pfam00504 Chloroa_b-bind	GO & Domain
MGB_c17163	2.23196	-	-	-	-	-	-
MGB_c8841	2.2303	-	-	-	-	-	-
MGB_c26208	2.22998	-	-	-	-	-	-
MGB_c10502	2.18298	gi|225459918|ref|XP_002264295.1| PREDICTED: chlorophyll a-b binding protein CP26, chloroplastic	GO:0009765 photosynthesis, light harvesting | GO:0009637 response to blue light | GO:0010196 nonphotochemical quenching | GO:0010218 response to far red light | GO:0010114 response to red light	GO:0009533 chloroplast stromal thylakoid | GO:0010287 plastoglobule | GO:0009517 PSII associated light-harvesting complex II | GO:0009783 photosystem II antenna complex	GO:0016168 chlorophyll binding	-	-	GO only
MGB_lrc12	2.07444	gi|224070503|ref|XP_002303160.1| light-harvesting complex II protein Lhcb6	GO:0009765 photosynthesis, light harvesting | GO:0010196 nonphotochemical quenching	GO:0010287 plastoglobule | GO:0009941 chloroplast envelope | GO:0009535 chloroplast thylakoid membrane | GO:0009783 photosystem II antenna complex	GO:0016168 chlorophyll binding	-	pfam00504 Chloroa_b-bind	GO & Domain
MGB_s23193	2.02812	gi|225440392|ref|XP_002267559.1| PREDICTED: uncharacterized protein LOC100232886	-	-	GO:0016787 hydrolase activity	-	pfam13242 Hydrolase_like	GO & Domain
MGB_lrc28099	2.02443	gi|3094012|gb|AAC15460.1| cold-regulated LTCOR12	-	-	-	-	-
MGB_c15396	2.01363	gi|255569279|ref|XP_002525607.1| conserved hypothetical protein	-	-	-	-	-
MGB_lrc26766	-2.00831	gi|211906498|gb|ACJ11742.1| heat shock protein 70	GO:0006950 response to stress | GO:0055114 oxidation-reduction process	-	GO:0032440 2-alkenal reductase [NAD(P)] activity | GO:0005524 ATP binding	-	-	GO only
MGB_c16306	-2.0258	-	-	-	-	-	-
MGB_lrc4352	-2.03058	gi|33324520|gb|AAQ08000.1| dehydration responsive element binding protein	GO:0006355 regulation of transcription, DNA-dependent	GO:0005667 transcription factor complex	GO:0003700 sequence-specific DNA binding transcription factor activity | GO:0003677 DNA binding	-	-	GO only
MGB_c13796	-2.04971	-	-	-	-	-	-
MGB_c15485	-2.07107	-	-	-	-	-	-
MGB_c3609	-2.07846	gi|33324520|gb|AAQ08000.1| dehydration responsive element binding protein	GO:0006355 regulation of transcription, DNA-dependent	GO:0005667 transcription factor complex	GO:0003700 sequence-specific DNA binding transcription factor activity | GO:0003677 DNA binding	-	-	GO only
MGB_lrc2219	-2.0856	gi|224142125|ref|XP_002324409.1| predicted protein	GO:0009414 response to water deprivation | GO:0009408 response to heat | GO:0009737 response to abscisic acid stimulus | GO:0045893 positive regulation of transcription, DNA-dependent | GO:0009873 ethylene mediated signaling pathway	GO:0005730 nucleolus | GO:0005667 transcription factor complex	GO:0043565 sequence-specific DNA binding | GO:0003700 sequence-specific DNA binding transcription factor activity | GO:0003713 transcription coactivator activity	-	pfam08523 MBF1 | pfam01381 HTH_3 | pfam12844 HTH_19 | pfam13560 HTH_31	GO & Domain
MGB_lrc27839	-2.12838	gi|255575054|ref|XP_002528432.1| heat shock protein, putative	GO:0009615 response to virus | GO:0055114 oxidation-reduction process | GO:0006457 protein folding | GO:0009408 response to heat | GO:0046686 response to cadmium ion | GO:0080167 response to karrikin	GO:0016363 nuclear matrix | GO:0005618 cell wall | GO:0009506 plasmodesma | GO:0033009 nucleomorph | GO:0005774 vacuolar membrane | GO:0009507 chloroplast | GO:0022626 cytosolic ribosome | GO:0005886 plasma membrane | GO:0048046 apoplast	GO:0002020 protease binding | GO:0005524 ATP binding | GO:0032440 2-alkenal reductase [NAD(P)] activity	-	-	GO only
MGB_s29762	-2.1311	gi|33324520|gb|AAQ08000.1| dehydration responsive element binding protein	GO:0006355 regulation of transcription, DNA-dependent	GO:0005667 transcription factor complex	GO:0003700 sequence-specific DNA binding transcription factor activity | GO:0003677 DNA binding	-	-	GO only
MGB_s26773	-2.15601	gi|33324520|gb|AAQ08000.1| dehydration responsive element binding protein	-	-	-	-	-
MGB_lrc561	-2.18469	gi|372477638|gb|AEX97054.1| mitochondrial heat shock protein	GO:0009408 response to heat	GO:0005739 mitochondrion | GO:0009570 chloroplast stroma	-	-	pfam00011 HSP20	GO & Domain
MGB_lrc5686	-2.1858	gi|224071519|ref|XP_002303499.1| predicted protein	GO:0046686 response to cadmium ion | GO:0009408 response to heat	GO:0005739 mitochondrion	-	-	pfam00011 HSP20	GO & Domain
MGB_c6700	-2.25367	-	-	-	-	-	-
MGB_s29035	-2.26082	gi|357112862|ref|XP_003558225.1| PREDICTED: uncharacterized protein LOC100826484	-	-	-	-	-
MGB_c19590	-2.26821	gi|225461977|ref|XP_002267237.1| PREDICTED: oligopeptide transporter 1-like	-	-	-	-	-
MGB_c10491	-2.28921	-	-	-	-	-	-
MGB_c10205	-2.2997	gi|159138945|gb|ABW89472.1| low molecular weight heat shock protein	GO:0009644 response to high light intensity | GO:0042542 response to hydrogen peroxide | GO:0009408 response to heat	GO:0005737 cytoplasm	-	-	-	GO only
MGB_c12017	-2.35447	-	-	-	-	-	-
MGB_c12086	-2.46505	gi|224125136|ref|XP_002329902.1| predicted protein	GO:0009644 response to high light intensity | GO:0046686 response to cadmium ion | GO:0006986 response to unfolded protein | GO:0042542 response to hydrogen peroxide | GO:0009408 response to heat	GO:0005886 plasma membrane | GO:0005634 nucleus | GO:0005829 cytosol	GO:0005488 binding	-	pfam13414 TPR_11 | pfam13432 TPR_16 | pfam00515 TPR_1 | pfam13424 TPR_12 | pfam07719 TPR_2 | pfam13371 TPR_9 | pfam13431 TPR_17	GO & Domain
MGB_c11478	-2.52894	gi|255559973|ref|XP_002521005.1| Inhibitor of trypsin and hageman factor, putative	GO:0009611 response to wounding	-	GO:0004867 serine-type endopeptidase inhibitor activity	-	pfam00280 potato_inhibit	GO & Domain
MGB_lrc2071	-2.83142	gi|115486793|ref|NP_001068540.1| Os11g0703900	GO:0009615 response to virus | GO:0055114 oxidation-reduction process | GO:0006457 protein folding | GO:0009408 response to heat | GO:0009617 response to bacterium | GO:0016567 protein ubiquitination | GO:0046686 response to cadmium ion | GO:0009644 response to high light intensity | GO:0042542 response to hydrogen peroxide	GO:0005829 cytosol | GO:0005618 cell wall | GO:0005739 mitochondrion | GO:0005774 vacuolar membrane | GO:0005886 plasma membrane	GO:0031625 ubiquitin protein ligase binding | GO:0005524 ATP binding | GO:0032440 2-alkenal reductase [NAD(P)] activity	-	pfam00012 HSP70	GO & Domain
MGB_lrc16094	-3.5582	gi|147781719|emb|CAN61003.1| hypothetical protein VITISV_009187	GO:0015995 chlorophyll biosynthetic process | GO:0055114 oxidation-reduction process | GO:0015979 photosynthesis	-	GO:0016628 oxidoreductase activity, acting on the CH-CH group of donors, NAD or NADP as acceptor | GO:0045550 geranylgeranyl reductase activity | GO:0000166 nucleotide binding	-	-	GO only
MGB_c14682	-5.85961	-	-	-	-	-	-

## Sheet: S_OS_SW_vs_S_OS_P
Sequence Name	logFC	best hit to nr	GO Biological Process	GO Cellular Component	GO Molecular Function	Enzyme	Domain	annotation type
MGB_lrc3275	7.94359	gi|7012719|gb|AAF35184.1|AF195863_1 lipid transfer protein precursor	GO:0055114 oxidation-reduction process | GO:0006869 lipid transport	-	GO:0016491 oxidoreductase activity | GO:0008289 lipid binding	-	pfam00234 Tryp_alpha_amyl | pfam14368 LTP_2	GO & Domain
MGB_c9030	7.22812	gi|153805694|gb|ABS52572.1| cysteine proteinase inhibitor	-	GO:0016023 cytoplasmic membrane-bounded vesicle	GO:0004869 cysteine-type endopeptidase inhibitor activity	-	pfam00031 Cystatin	GO & Domain
MGB_lrc7635	7.13228	gi|120431594|gb|ABM21761.1| metallothionein-like protein MT2A	-	-	GO:0046872 metal ion binding	-	pfam01439 Metallothio_2	GO & Domain
MGB_c14042	6.21628	-	-	-	-	-	-
MGB_c9106	6.21614	gi|23466403|tpg|DAA00292.1| TPA_exp: putative phytosulfokine peptide precursor	GO:0008283 cell proliferation | GO:0007165 signal transduction | GO:0040007 growth	GO:0005576 extracellular region	GO:0008083 growth factor activity	-	-	GO only
MGB_c15744	6.08357	gi|23466403|tpg|DAA00292.1| TPA_exp: putative phytosulfokine peptide precursor	GO:0008283 cell proliferation | GO:0007165 signal transduction | GO:0040007 growth	GO:0005576 extracellular region	GO:0008083 growth factor activity	-	-	GO only
MGB_c18953	5.79369	-	-	-	-	-	-
MGB_c14655	5.70676	-	-	-	-	-	-
MGB_c6025	5.45747	-	-	-	-	-	-
MGB_c11964	5.40582	gi|29419473|gb|AAO61853.1| glutathione S-transferase F1	GO:0009407 toxin catabolic process | GO:0006749 glutathione metabolic process | GO:0006803 glutathione conjugation reaction	GO:0005739 mitochondrion	GO:0004364 glutathione transferase activity	-	pfam00043 GST_C | pfam13410 GST_C_2	GO & Domain
MGB_c21545	5.3869	gi|359497730|ref|XP_002273430.2| PREDICTED: 1-aminocyclopropane-1-carboxylate oxidase	GO:0009693 ethylene biosynthetic process | GO:0009835 ripening | GO:0055114 oxidation-reduction process	-	GO:0046872 metal ion binding | GO:0031418 L-ascorbic acid binding | GO:0009815 1-aminocyclopropane-1-carboxylate oxidase activity | GO:0016706 oxidoreductase activity, acting on paired donors, with incorporation or reduction of molecular oxygen, 2-oxoglutarate as one donor, and incorporation of one atom each of oxygen into both donors	-	-	GO only
MGB_lrc3739	5.29766	gi|357513725|ref|XP_003627151.1| Ubiquitin	-	-	-	-	pfam00240 ubiquitin | pfam11976 Rad60-SLD | pfam13881 Rad60-SLD_2 | pfam13019 Telomere_Sde2	Domain only
MGB_c12361	5.25838	-	-	-	-	-	-
MGB_c13850	5.24176	-	-	-	-	-	-
MGB_s22612	5.22399	-	-	-	-	-	-
MGB_c14682	5.15284	-	-	-	-	-	-
MGB_s29779	5.15171	gi|23466403|tpg|DAA00292.1| TPA_exp: putative phytosulfokine peptide precursor	GO:0008283 cell proliferation | GO:0007165 signal transduction | GO:0040007 growth	GO:0005576 extracellular region	GO:0008083 growth factor activity	-	-	GO only
MGB_c8753	5.10548	gi|351726996|ref|NP_001235098.1| proline-rich protein precursor	-	-	-	-	-
MGB_c4062	5.05597	gi|339233028|ref|XP_003381631.1| ubiquitin family protein	-	-	-	-	pfam00240 ubiquitin | pfam11976 Rad60-SLD | pfam13881 Rad60-SLD_2 | pfam13019 Telomere_Sde2	Domain only
MGB_c14031	4.99542	-	-	-	-	-	-
MGB_c13634	4.9291	-	-	-	-	-	-
MGB_c5611	4.89083	-	-	-	-	-	-
MGB_lrc9434	4.83691	gi|224100565|ref|XP_002311925.1| predicted protein	-	-	-	-	pfam01200 Ribosomal_S28e	Domain only
MGB_c17290	4.54834	-	-	-	-	-	-
MGB_c14314	4.53896	-	-	-	-	-	-
MGB_s22132	4.53651	gi|15149875|emb|CAC39481.2| metallothionein-like protein	-	-	GO:0046872 metal ion binding	-	-	GO only
MGB_c18308	4.51716	gi|224121840|ref|XP_002330666.1| predicted protein	-	-	GO:0005488 binding	-	pfam04064 DUF384	GO & Domain
MGB_s25667	4.51455	-	-	-	-	-	-
MGB_c19088	4.49941	-	-	-	-	-	-
MGB_s28461	4.44117	gi|225435367|ref|XP_002285296.1| PREDICTED: ripening-related protein grip22-like	-	GO:0005576 extracellular region | GO:0016023 cytoplasmic membrane-bounded vesicle	-	-	pfam03330 DPBB_1 | pfam00967 Barwin	GO & Domain
MGB_lrc3179	4.43124	gi|297737969|emb|CBI27170.3| unnamed protein product	-	-	-	-	pfam14299 PP2	Domain only
MGB_lrc2793	4.35441	-	-	-	-	-	-
MGB_lrc373	4.28637	gi|85701136|sp|P84527.1|KIWEL_ACTDE RecName: Full=Kiwellin; AltName: Allergen=Act d 5; Contains: RecName: Full=Kissper; Contains: RecName: Full=KiTH-3; Contains: RecName: Full=KiTH-1; Contains: RecName: Full=KiTH-2	-	GO:0005576 extracellular region | GO:0016023 cytoplasmic membrane-bounded vesicle	-	-	pfam03330 DPBB_1 | pfam00967 Barwin	GO & Domain
MGB_c10534	4.28357	-	-	-	-	-	-
MGB_c11601	4.2739	gi|85701136|sp|P84527.1|KIWEL_ACTDE RecName: Full=Kiwellin; AltName: Allergen=Act d 5; Contains: RecName: Full=Kissper; Contains: RecName: Full=KiTH-3; Contains: RecName: Full=KiTH-1; Contains: RecName: Full=KiTH-2	-	GO:0005576 extracellular region | GO:0016023 cytoplasmic membrane-bounded vesicle	-	-	pfam03330 DPBB_1	GO & Domain
MGB_c9946	4.22083	gi|300119952|gb|ADJ68001.1| nitrite reductase protein	GO:0042128 nitrate assimilation | GO:0006810 transport | GO:0022900 electron transport chain	GO:0009507 chloroplast	GO:0048307 ferredoxin-nitrite reductase activity | GO:0020037 heme binding | GO:0051539 4 iron, 4 sulfur cluster binding	-	-	GO only
MGB_c13209	4.07766	gi|85701136|sp|P84527.1|KIWEL_ACTDE RecName: Full=Kiwellin; AltName: Allergen=Act d 5; Contains: RecName: Full=Kissper; Contains: RecName: Full=KiTH-3; Contains: RecName: Full=KiTH-1; Contains: RecName: Full=KiTH-2	-	GO:0005576 extracellular region	-	-	-	GO only
MGB_s24450	4.04053	gi|15149875|emb|CAC39481.2| metallothionein-like protein	-	-	GO:0046872 metal ion binding	-	pfam01439 Metallothio_2	GO & Domain
MGB_lrc22087	3.92964	gi|256568429|gb|ACU87558.1| PIP protein	GO:0048767 root hair elongation | GO:0009269 response to desiccation | GO:0006970 response to osmotic stress | GO:0009737 response to abscisic acid stimulus | GO:0080170 hydrogen peroxide transmembrane transport | GO:0006833 water transport	GO:0016021 integral to membrane | GO:0009506 plasmodesma | GO:0005886 plasma membrane	GO:0015250 water channel activity | GO:0005515 protein binding	-	pfam00230 MIP	GO & Domain
MGB_s23627	3.92034	gi|238617675|gb|ACR46959.1| metallothionein 2b	-	-	GO:0046872 metal ion binding	-	-	GO only
MGB_c15310	3.87236	-	-	-	-	-	-
MGB_lrc4966	3.85433	gi|211906506|gb|ACJ11746.1| luminal binding protein	GO:0055114 oxidation-reduction process | GO:0034976 response to endoplasmic reticulum stress | GO:0006457 protein folding | GO:0010197 polar nucleus fusion | GO:0009408 response to heat | GO:0046686 response to cadmium ion	GO:0005829 cytosol | GO:0005618 cell wall | GO:0005730 nucleolus | GO:0009506 plasmodesma | GO:0005774 vacuolar membrane | GO:0016023 cytoplasmic membrane-bounded vesicle | GO:0005788 endoplasmic reticulum lumen | GO:0005886 plasma membrane	GO:0005524 ATP binding | GO:0032440 2-alkenal reductase [NAD(P)] activity	-	-	GO only
MGB_c8824	3.81462	-	-	-	-	-	-
MGB_c8072	3.81447	gi|357513725|ref|XP_003627151.1| Ubiquitin	-	-	-	-	pfam00240 ubiquitin | pfam11976 Rad60-SLD | pfam13881 Rad60-SLD_2 | pfam13019 Telomere_Sde2	Domain only
MGB_lrc6804	3.77963	gi|118489125|gb|ABK96369.1| unknown	GO:0007267 cell-cell signaling | GO:0007165 signal transduction	GO:0009506 plasmodesma | GO:0009505 plant-type cell wall | GO:0048046 apoplast	GO:0004871 signal transducer activity	-	pfam05498 RALF	GO & Domain
MGB_c3239	3.7708	gi|297806991|ref|XP_002871379.1| mthsc70-2	-	-	-	-	-
MGB_c19711	3.76448	gi|351726996|ref|NP_001235098.1| proline-rich protein precursor	-	-	-	-	-
MGB_lrc29959	3.7588	gi|224082458|ref|XP_002306699.1| predicted protein	-	-	-	-	-
MGB_lrc12398	3.72831	gi|118484931|gb|ABK94331.1| unknown	GO:0050832 defense response to fungus | GO:0009409 response to cold | GO:0042538 hyperosmotic salinity response	GO:0016021 integral to membrane	-	-	pfam01679 Pmp3	GO & Domain
MGB_c13778	3.7073	-	-	-	-	-	-
MGB_c17241	3.68903	-	-	-	-	-	-
MGB_s21783	3.61171	gi|255550111|ref|XP_002516106.1| heat-shock protein, putative	GO:0006950 response to stress	GO:0005737 cytoplasm	-	-	pfam00011 HSP20	GO & Domain
MGB_lrc7445	3.59084	-	-	-	-	-	-
MGB_lrc2931	3.52921	gi|118484689|gb|ABK94215.1| unknown	-	GO:0005615 extracellular space	-	-	pfam01190 Pollen_Ole_e_I	GO & Domain
MGB_c9738	3.52002	-	-	-	-	-	-
MGB_s24323	3.49374	gi|15149875|emb|CAC39481.2| metallothionein-like protein	-	-	GO:0046872 metal ion binding	-	pfam01439 Metallothio_2	GO & Domain
MGB_c9245	3.47594	gi|255577086|ref|XP_002529427.1| Kiwellin, putative	-	GO:0005576 extracellular region | GO:0016023 cytoplasmic membrane-bounded vesicle	-	-	-	GO only
MGB_c6677	3.47059	gi|118485725|gb|ABK94712.1| unknown	-	GO:0046658 anchored to plasma membrane	-	-	-	GO only
MGB_s28963	3.44947	-	-	-	-	-	-
MGB_lrc16007	3.39909	gi|297737946|emb|CBI27147.3| unnamed protein product	GO:0006412 translation | GO:0042254 ribosome biogenesis	GO:0022625 cytosolic large ribosomal subunit	GO:0003735 structural constituent of ribosome	-	pfam00935 Ribosomal_L44	GO & Domain
MGB_s28289	3.39357	gi|37933812|gb|AAP73794.1| 17.7 kDa heat shock protein	-	-	-	-	-
MGB_c1493	3.34942	gi|224081248|ref|XP_002306351.1| stress enhanced protein 2	GO:0009765 photosynthesis, light harvesting | GO:0048481 ovule development	GO:0009535 chloroplast thylakoid membrane | GO:0005667 transcription factor complex	GO:0003700 sequence-specific DNA binding transcription factor activity | GO:0003677 DNA binding | GO:0005515 protein binding | GO:0016168 chlorophyll binding	-	-	GO only
MGB_s27874	3.32473	-	-	-	-	-	-
MGB_c11715	3.27746	gi|118488655|gb|ABK96139.1| unknown	GO:0006534 cysteine metabolic process | GO:0006555 methionine metabolic process	-	GO:0030170 pyridoxal phosphate binding | GO:0016829 lyase activity | GO:0003962 cystathionine gamma-synthase activity	-	-	GO only
MGB_lrc4067	3.27567	gi|189498314|gb|ACE06753.1| plastid acyl carrier protein	GO:0006633 fatty acid biosynthetic process | GO:0055114 oxidation-reduction process | GO:0006810 transport | GO:0042967 acyl-carrier-protein biosynthetic process	GO:0009507 chloroplast	GO:0016491 oxidoreductase activity | GO:0000036 acyl carrier activity | GO:0048037 cofactor binding | GO:0031177 phosphopantetheine binding	-	pfam00550 PP-binding	GO & Domain
MGB_lrc14937	3.27501	gi|224085670|ref|XP_002307658.1| predicted protein	GO:0042254 ribosome biogenesis | GO:0006412 translation	GO:0005730 nucleolus | GO:0009506 plasmodesma | GO:0005774 vacuolar membrane | GO:0022625 cytosolic large ribosomal subunit | GO:0009507 chloroplast | GO:0005783 endoplasmic reticulum	GO:0003735 structural constituent of ribosome	-	pfam01929 Ribosomal_L14e	GO & Domain
MGB_lrc16094	3.26874	gi|147781719|emb|CAN61003.1| hypothetical protein VITISV_009187	GO:0015995 chlorophyll biosynthetic process | GO:0055114 oxidation-reduction process | GO:0015979 photosynthesis	-	GO:0016628 oxidoreductase activity, acting on the CH-CH group of donors, NAD or NADP as acceptor | GO:0045550 geranylgeranyl reductase activity | GO:0000166 nucleotide binding	-	-	GO only
MGB_c7888	3.26046	gi|224110774|ref|XP_002315633.1| multidrug resistance protein ABC transporter family	GO:0055085 transmembrane transport | GO:0055114 oxidation-reduction process | GO:0006200 ATP catabolic process	GO:0016021 integral to membrane	GO:0042626 ATPase activity, coupled to transmembrane movement of substances | GO:0005524 ATP binding | GO:0032440 2-alkenal reductase [NAD(P)] activity	-	pfam00005 ABC_tran | pfam13191 AAA_16 | pfam13207 AAA_17	GO & Domain
MGB_lrc3281	3.25635	gi|297737946|emb|CBI27147.3| unnamed protein product	GO:0006412 translation | GO:0042254 ribosome biogenesis	GO:0022625 cytosolic large ribosomal subunit	GO:0003735 structural constituent of ribosome	-	pfam00935 Ribosomal_L44	GO & Domain
MGB_c3405	3.22369	gi|224103361|ref|XP_002313026.1| predicted protein	GO:0006771 riboflavin metabolic process | GO:0019497 hexachlorocyclohexane metabolic process | GO:0006470 protein dephosphorylation	GO:0005615 extracellular space | GO:0009505 plant-type cell wall | GO:0009506 plasmodesma | GO:0005829 cytosol | GO:0008287 protein serine/threonine phosphatase complex	GO:0003993 acid phosphatase activity | GO:0030145 manganese ion binding | GO:0004722 protein serine/threonine phosphatase activity	-	pfam14008 Metallophos_C	GO & Domain
MGB_c14146	3.20653	gi|242062832|ref|XP_002452705.1| hypothetical protein SORBIDRAFT_04g031060	-	-	-	-	-
MGB_c5562	3.18643	gi|255548988|ref|XP_002515550.1| peptidyl-prolyl cis-trans isomerase, putative	GO:0006457 protein folding | GO:0000413 protein peptidyl-prolyl isomerization	-	GO:0003755 peptidyl-prolyl cis-trans isomerase activity	-	-	GO only
MGB_s24923	3.15973	-	-	-	-	-	-
MGB_c26143	3.13359	gi|233955399|gb|ACQ91203.1| calreticulin	GO:0006979 response to oxidative stress | GO:0006457 protein folding | GO:0009651 response to salt stress | GO:0055074 calcium ion homeostasis | GO:0046686 response to cadmium ion	GO:0005829 cytosol | GO:0005739 mitochondrion | GO:0009506 plasmodesma | GO:0005774 vacuolar membrane | GO:0005788 endoplasmic reticulum lumen | GO:0009507 chloroplast	GO:0005509 calcium ion binding | GO:0051082 unfolded protein binding | GO:0005529 sugar binding	-	-	GO only
MGB_c17591	3.13286	-	-	-	-	-	-
MGB_s28091	3.08023	-	-	-	-	-	-
MGB_c6471	3.07649	gi|255547720|ref|XP_002514917.1| Small rubber particle protein, putative	-	GO:0005773 vacuole	-	-	pfam05755 REF	GO & Domain
MGB_s23146	3.06001	-	-	-	-	-	-
MGB_c18304	3.03933	-	-	-	-	-	-
MGB_lrc18625	3.01717	gi|224099289|ref|XP_002311425.1| predicted protein	-	-	GO:0016787 hydrolase activity	-	-	GO only
MGB_s30006	2.99722	-	-	-	-	-	-
MGB_c14405	2.99222	gi|171190270|gb|ACB42441.1| aquaporin PIP2;4	GO:0006833 water transport | GO:0055085 transmembrane transport | GO:0009737 response to abscisic acid stimulus	GO:0005773 vacuole | GO:0046658 anchored to plasma membrane | GO:0009506 plasmodesma | GO:0016021 integral to membrane | GO:0005634 nucleus	GO:0005515 protein binding | GO:0015250 water channel activity	-	-	GO only
MGB_s28545	2.98788	gi|37933812|gb|AAP73794.1| 17.7 kDa heat shock protein	-	-	-	-	-
MGB_c15127	2.98497	-	-	-	-	-	-
MGB_c3869	2.96681	gi|355526575|gb|AES93118.1| geraniol-10-hydroxylase	GO:0055114 oxidation-reduction process | GO:0006118 electron transport	GO:0005789 endoplasmic reticulum membrane | GO:0005792 microsome | GO:0016021 integral to membrane	GO:0009055 electron carrier activity | GO:0020037 heme binding | GO:0019825 oxygen binding | GO:0050593 N-methylcoclaurine 3'-monooxygenase activity	-	-	GO only
MGB_s27953	2.95445	-	-	-	-	-	-
MGB_c15923	2.93756	gi|153805694|gb|ABS52572.1| cysteine proteinase inhibitor	-	-	GO:0004869 cysteine-type endopeptidase inhibitor activity	-	-	GO only
MGB_c14369	2.86952	-	-	-	-	-	-
MGB_lrc2892	2.84219	-	-	-	-	-	-
MGB_c18252	2.82329	-	-	-	-	-	-
MGB_lrc12331	2.82144	gi|188509922|gb|ACD56611.1| putative photosystem II protein	GO:0010196 nonphotochemical quenching | GO:0015979 photosynthesis | GO:0080167 response to karrikin	GO:0009523 photosystem II | GO:0016021 integral to membrane | GO:0009517 PSII associated light-harvesting complex II	GO:0051738 xanthophyll binding | GO:0016168 chlorophyll binding	-	pfam00504 Chloroa_b-bind	GO & Domain
MGB_c27894	2.81358	gi|242211583|ref|XP_002471629.1| predicted protein	GO:0006412 translation | GO:0042254 ribosome biogenesis	GO:0005840 ribosome	GO:0003735 structural constituent of ribosome	-	pfam00240 ubiquitin | pfam11976 Rad60-SLD	GO & Domain
MGB_lrc6550	2.81305	-	-	-	-	-	-
MGB_c5401	2.80123	gi|2244740|dbj|BAA21111.1| endo-1,4-beta-glucanase	GO:0005982 starch metabolic process | GO:0005985 sucrose metabolic process	GO:0005576 extracellular region	GO:0030246 carbohydrate binding | GO:0008810 cellulase activity	-	pfam09478 CBM49	GO & Domain
MGB_s29911	2.77897	gi|75184387|sp|Q9M4H4.1|GRI22_VITVI RecName: Full=Ripening-related protein grip22; Flags: Precursor	-	-	-	-	-
MGB_c17917	2.75758	-	-	-	-	-	-
MGB_c9766	2.74856	gi|255578235|ref|XP_002529985.1| orf protein, putative	-	-	-	-	-
MGB_lrc8957	2.73536	-	-	-	-	-	-
MGB_lrc20853	2.73153	gi|366984548|gb|AEX09183.1| putative aspartate aminotransferase 2	GO:0006103 2-oxoglutarate metabolic process | GO:0006099 tricarboxylic acid cycle | GO:0006536 glutamate metabolic process | GO:0010150 leaf senescence | GO:0006531 aspartate metabolic process | GO:0006522 alanine metabolic process | GO:0000162 tryptophan biosynthetic process | GO:0006107 oxaloacetate metabolic process | GO:0006525 arginine metabolic process | GO:0006534 cysteine metabolic proces…	GO:0005829 cytosol | GO:0005618 cell wall | GO:0005777 peroxisome | GO:0009506 plasmodesma | GO:0009536 plastid | GO:0005774 vacuolar membrane | GO:0005886 plasma membrane	GO:0005507 copper ion binding | GO:0004069 L-aspartate:2-oxoglutarate aminotransferase activity | GO:0080130 L-phenylalanine:2-oxoglutarate aminotransferase activity | GO:0030170 pyridoxal phosphate binding	2.6.1.1	pfam00155 Aminotran_1_2	GO & Enzyme & Domain
MGB_c16148	2.72372	-	-	-	-	-	-
MGB_c11220	2.71111	gi|224085191|ref|XP_002307515.1| predicted protein	GO:0006413 translational initiation | GO:0042254 ribosome biogenesis	GO:0009506 plasmodesma | GO:0005886 plasma membrane | GO:0005618 cell wall | GO:0005774 vacuolar membrane | GO:0022627 cytosolic small ribosomal subunit	GO:0003735 structural constituent of ribosome | GO:0003723 RNA binding	-	pfam00416 Ribosomal_S13	GO & Domain
MGB_c9619	2.70766	gi|198400343|gb|ACH87180.1| unknown protein	-	-	-	-	-
MGB_c6408	2.70656	gi|225432616|ref|XP_002281783.1| PREDICTED: vacuole membrane protein 1	-	GO:0016021 integral to membrane | GO:0005783 endoplasmic reticulum	-	-	-	GO only
MGB_s20485	2.70561	-	-	-	-	-	-
MGB_c13390	2.69843	-	-	-	-	-	-
MGB_c16745	2.67919	gi|225435367|ref|XP_002285296.1| PREDICTED: ripening-related protein grip22-like	-	GO:0005576 extracellular region | GO:0016023 cytoplasmic membrane-bounded vesicle	-	-	pfam03330 DPBB_1	GO & Domain
MGB_s23150	2.67842	-	-	-	-	-	-
MGB_lrc6218	2.66359	gi|6136111|sp|Q43772.1|UGPA_HORVU RecName: Full=UTP--glucose-1-phosphate uridylyltransferase; AltName: Full=UDP-glucose pyrophosphorylase; Short=UDPGP; Short=UGPase	-	-	-	-	-
MGB_c12131	2.64927	gi|25992536|gb|AAN77148.1| fiber protein Fb7	-	-	-	-	-
MGB_lrc26961	2.62145	gi|116792078|gb|ABK26222.1| unknown	GO:0046520 sphingoid biosynthetic process | GO:0006633 fatty acid biosynthetic process | GO:0055114 oxidation-reduction process | GO:0009640 photomorphogenesis	GO:0016021 integral to membrane | GO:0016023 cytoplasmic membrane-bounded vesicle | GO:0005783 endoplasmic reticulum | GO:0005794 Golgi apparatus	GO:0000254 C-4 methylsterol oxidase activity | GO:0000170 sphingosine hydroxylase activity | GO:0016787 hydrolase activity | GO:0005506 iron ion binding	-	-	GO only
MGB_c15476	2.61932	gi|51969574|dbj|BAD43479.1| unknown protein	GO:0055085 transmembrane transport	GO:0016021 integral to membrane	GO:0005509 calcium ion binding	-	pfam01699 Na_Ca_ex	GO & Domain
MGB_c4552	2.59175	gi|11131631|sp|O81919.1|CALR_BETVU RecName: Full=Calreticulin; Flags: Precursor	-	-	-	-	-
MGB_s24785	2.57725	gi|15149875|emb|CAC39481.2| metallothionein-like protein	-	-	GO:0046872 metal ion binding	-	pfam01439 Metallothio_2	GO & Domain
MGB_s26288	2.56507	gi|284504570|gb|ADB90475.1| pectate lyase	-	GO:0005576 extracellular region	GO:0030570 pectate lyase activity | GO:0046872 metal ion binding	-	-	GO only
MGB_c11328	2.5626	-	-	-	-	-	-
MGB_c14097	2.53821	gi|224088780|ref|XP_002308537.1| predicted protein	-	-	-	-	-
MGB_lrc9923	2.52453	gi|225439002|ref|XP_002284455.1| PREDICTED: 60S ribosomal protein L26-1 isoform 1	GO:0009409 response to cold | GO:0006412 translation | GO:0042254 ribosome biogenesis	GO:0005730 nucleolus | GO:0005886 plasma membrane | GO:0005774 vacuolar membrane | GO:0022625 cytosolic large ribosomal subunit | GO:0009507 chloroplast	GO:0003735 structural constituent of ribosome | GO:0005515 protein binding	-	pfam00467 KOW	GO & Domain
MGB_c12059	2.52375	gi|255629039|gb|ACU14864.1| unknown	GO:0006098 pentose-phosphate shunt | GO:0015976 carbon utilization	GO:0005829 cytosol | GO:0005886 plasma membrane	GO:0046872 metal ion binding | GO:0004750 ribulose-phosphate 3-epimerase activity	-	-	GO only
MGB_c15667	2.52198	-	-	-	-	-	-
MGB_c15920	2.48511	-	-	-	-	-	-
MGB_lrc371	2.47196	gi|224132850|ref|XP_002321425.1| predicted protein	GO:0006355 regulation of transcription, DNA-dependent	-	GO:0003677 DNA binding	-	-	GO only
MGB_c11685	2.4633	gi|118485731|gb|ABK94715.1| unknown	GO:0006979 response to oxidative stress | GO:0030168 platelet activation | GO:0035556 intracellular signal transduction | GO:0046339 diacylglycerol metabolic process | GO:0007205 activation of protein kinase C activity by G-protein coupled receptor protein signaling pathway | GO:0009395 phospholipid catabolic process	GO:0005737 cytoplasm | GO:0005886 plasma membrane	GO:0004143 diacylglycerol kinase activity | GO:0046872 metal ion binding | GO:0005524 ATP binding	-	-	GO only
MGB_lrc4325	2.44818	gi|211906510|gb|ACJ11748.1| major latex-like protein	-	-	-	-	pfam00407 Bet_v_1	Domain only
MGB_c21616	2.44708	gi|284504570|gb|ADB90475.1| pectate lyase	-	GO:0005576 extracellular region	GO:0030570 pectate lyase activity | GO:0046872 metal ion binding	-	-	GO only
MGB_c2168	2.44273	gi|23466403|tpg|DAA00292.1| TPA_exp: putative phytosulfokine peptide precursor	GO:0008283 cell proliferation | GO:0007165 signal transduction | GO:0040007 growth	GO:0005576 extracellular region	GO:0008083 growth factor activity	-	-	GO only
MGB_c3432	2.43188	-	-	-	-	-	-
MGB_lrc4718	2.42601	gi|351727929|ref|NP_001235130.1| heat shock 22 kDa protein, mitochondrial	GO:0009408 response to heat	GO:0005739 mitochondrion | GO:0009570 chloroplast stroma	-	-	pfam00011 HSP20	GO & Domain
MGB_c21407	2.41354	gi|284504570|gb|ADB90475.1| pectate lyase	-	-	GO:0030570 pectate lyase activity	-	-	GO only
MGB_s21876	2.4025	gi|89515921|gb|ABD75757.1| metallothienein-like protein	-	-	GO:0046872 metal ion binding	-	-	GO only
MGB_c17389	2.40015	-	-	-	-	-	-
MGB_c2421	2.39439	gi|115479377|ref|NP_001063282.1| Os09g0440700	GO:0035434 copper ion transmembrane transport	GO:0016021 integral to membrane	GO:0005375 copper ion transmembrane transporter activity	-	-	GO only
MGB_s29714	2.39038	gi|15149875|emb|CAC39481.2| metallothionein-like protein	-	-	GO:0046872 metal ion binding	-	pfam01439 Metallothio_2	GO & Domain
MGB_s23875	2.3871	gi|284504570|gb|ADB90475.1| pectate lyase	-	-	GO:0030570 pectate lyase activity	-	-	GO only
MGB_lrc509	2.38321	gi|118500901|gb|ABK97619.1| 1-aminocyclopropane-1-carboxylic acid oxidase	GO:0055114 oxidation-reduction process | GO:0009693 ethylene biosynthetic process	-	GO:0009815 1-aminocyclopropane-1-carboxylate oxidase activity | GO:0046872 metal ion binding | GO:0031418 L-ascorbic acid binding | GO:0016706 oxidoreductase activity, acting on paired donors, with incorporation or reduction of molecular oxygen, 2-oxoglutarate as one donor, and incorporation of one atom each of oxygen into both donors	-	pfam03171 2OG-FeII_Oxy	GO & Domain
MGB_s25155	2.38058	-	-	-	-	-	-
MGB_c7976	2.3802	gi|284504570|gb|ADB90475.1| pectate lyase	-	-	GO:0030570 pectate lyase activity	-	-	GO only
MGB_c4122	2.38012	gi|284504570|gb|ADB90475.1| pectate lyase	-	GO:0005576 extracellular region	GO:0030570 pectate lyase activity | GO:0046872 metal ion binding	-	-	GO only
MGB_c13220	2.37927	gi|11990130|emb|CAB55634.2| 17.9 kDa heat-shock protein	GO:0009408 response to heat	GO:0005737 cytoplasm	-	-	-	GO only
MGB_c13333	2.37617	-	-	-	-	-	-
MGB_c24076	2.37552	gi|147773577|emb|CAN74339.1| hypothetical protein VITISV_018334	-	-	-	-	-
MGB_s25537	2.36902	-	-	-	-	-	-
MGB_c9957	2.36879	gi|255573123|ref|XP_002527491.1| conserved hypothetical protein	-	-	-	-	-
MGB_lrc2351	2.36502	gi|209967449|gb|ACJ02353.1| 60S ribosomal protein L27A	GO:0006412 translation | GO:0042254 ribosome biogenesis	GO:0005840 ribosome	GO:0003735 structural constituent of ribosome	-	pfam00828 Ribosomal_L18e	GO & Domain
MGB_s28467	2.36474	gi|284504570|gb|ADB90475.1| pectate lyase	-	GO:0005576 extracellular region	GO:0030570 pectate lyase activity | GO:0046872 metal ion binding	-	-	GO only
MGB_c6467	2.36324	gi|255563762|ref|XP_002522882.1| Oligopeptide transporter, putative	GO:0006857 oligopeptide transport | GO:0055085 transmembrane transport	GO:0016023 cytoplasmic membrane-bounded vesicle | GO:0005886 plasma membrane	GO:0015198 oligopeptide transporter activity	-	-	GO only
MGB_c8637	2.35358	-	-	-	-	-	-
MGB_c3951	2.34641	gi|284504570|gb|ADB90475.1| pectate lyase	-	GO:0005576 extracellular region	GO:0030570 pectate lyase activity | GO:0046872 metal ion binding	-	-	GO only
MGB_s28073	2.34587	gi|37933812|gb|AAP73794.1| 17.7 kDa heat shock protein	-	-	-	-	-
MGB_c9206	2.33353	-	-	-	-	-	-
MGB_s20468	2.31103	gi|29419473|gb|AAO61853.1| glutathione S-transferase F1	GO:0009407 toxin catabolic process | GO:0006749 glutathione metabolic process | GO:0006803 glutathione conjugation reaction	GO:0005739 mitochondrion	GO:0004364 glutathione transferase activity	-	pfam00043 GST_C | pfam13410 GST_C_2	GO & Domain
MGB_c23853	2.30498	gi|284504570|gb|ADB90475.1| pectate lyase	-	GO:0005576 extracellular region	GO:0030570 pectate lyase activity | GO:0046872 metal ion binding	-	-	GO only
MGB_c7374	2.29869	gi|29419473|gb|AAO61853.1| glutathione S-transferase F1	GO:0009407 toxin catabolic process | GO:0006749 glutathione metabolic process | GO:0006803 glutathione conjugation reaction	GO:0005739 mitochondrion	GO:0004364 glutathione transferase activity	-	pfam00043 GST_C | pfam13410 GST_C_2	GO & Domain
MGB_c19590	2.2961	gi|225461977|ref|XP_002267237.1| PREDICTED: oligopeptide transporter 1-like	-	-	-	-	-
MGB_s24730	2.29558	gi|284504570|gb|ADB90475.1| pectate lyase	-	-	GO:0030570 pectate lyase activity	-	-	GO only
MGB_s21495	2.27417	gi|284504570|gb|ADB90475.1| pectate lyase	-	GO:0005576 extracellular region	GO:0030570 pectate lyase activity | GO:0046872 metal ion binding	-	-	GO only
MGB_c20467	2.26694	gi|284504570|gb|ADB90475.1| pectate lyase	-	GO:0005576 extracellular region	GO:0030570 pectate lyase activity | GO:0046872 metal ion binding	-	-	GO only
MGB_c2813	2.26507	-	-	-	-	-	-
MGB_s25722	2.26098	gi|284504570|gb|ADB90475.1| pectate lyase	-	GO:0005576 extracellular region	GO:0030570 pectate lyase activity | GO:0046872 metal ion binding	-	-	GO only
MGB_c3152	2.25079	gi|297805178|ref|XP_002870473.1| predicted protein	GO:0055114 oxidation-reduction process | GO:0080167 response to karrikin | GO:0006118 electron transport	GO:0005886 plasma membrane | GO:0005783 endoplasmic reticulum	GO:0033773 isoflavone 2'-hydroxylase activity | GO:0009055 electron carrier activity | GO:0020037 heme binding | GO:0019825 oxygen binding	-	-	GO only
MGB_s25763	2.24762	gi|23466403|tpg|DAA00292.1| TPA_exp: putative phytosulfokine peptide precursor	GO:0008283 cell proliferation | GO:0007165 signal transduction | GO:0040007 growth	GO:0005576 extracellular region	GO:0008083 growth factor activity	-	-	GO only
MGB_c28241	2.24626	gi|224096662|ref|XP_002310690.1| predicted protein	-	-	-	-	-
MGB_lrc21964	2.23935	-	-	-	-	-	-
MGB_c5188	2.23729	gi|225439370|ref|XP_002270030.1| PREDICTED: uncharacterized protein At5g39865-like	GO:0045454 cell redox homeostasis | GO:0006118 electron transport	-	GO:0009055 electron carrier activity | GO:0015035 protein disulfide oxidoreductase activity	-	pfam00462 Glutaredoxin	GO & Domain
MGB_lrc6717	2.23208	gi|21585695|gb|AAM55492.1| allergenic-related protein Pt2L4	-	GO:0016020 membrane	-	-	-	GO only
MGB_s29272	2.22999	gi|37933812|gb|AAP73794.1| 17.7 kDa heat shock protein	-	-	-	-	-
MGB_c7009	2.20958	gi|224070786|ref|XP_002303236.1| predicted protein	-	-	-	-	pfam07911 DUF1677	Domain only
MGB_c12019	2.20436	gi|224059566|ref|XP_002299910.1| 2-oxoglutarate/malate translocator	GO:0055085 transmembrane transport | GO:0006814 sodium ion transport | GO:0015743 malate transport | GO:0009624 response to nematode | GO:0015729 oxaloacetate transport | GO:0015742 alpha-ketoglutarate transport	GO:0005739 mitochondrion | GO:0016021 integral to membrane | GO:0009706 chloroplast inner membrane | GO:0009534 chloroplast thylakoid	GO:0015131 oxaloacetate transmembrane transporter activity | GO:0015139 alpha-ketoglutarate transmembrane transporter activity | GO:0015367 oxoglutarate:malate antiporter activity	-	-	GO only
MGB_c4635	2.19874	-	-	-	-	-	-
MGB_c9940	2.19357	gi|356524465|ref|XP_003530849.1| PREDICTED: probable glucan endo-1,3-beta-glucosidase A6-like	-	-	-	-	-
MGB_c14686	2.18968	gi|224096614|ref|XP_002334688.1| predicted protein	GO:0051707 response to other organism	GO:0016023 cytoplasmic membrane-bounded vesicle	-	-	pfam00314 Thaumatin	GO & Domain
MGB_s28958	2.18653	gi|225423839|ref|XP_002278396.1| PREDICTED: nudix hydrolase 1	-	-	GO:0016787 hydrolase activity	-	-	GO only
MGB_c14740	2.18533	gi|60172264|gb|AAX14478.1| putative tonoplast intrinsic protein	-	-	-	-	-
MGB_lrc28270	2.18157	gi|18073562|emb|CAC84406.1| 17.6 kDa heat-shock protein	GO:0009408 response to heat	-	-	-	-	GO only
MGB_lrc28300	2.17939	-	-	-	-	-	-
MGB_c16682	2.17276	-	-	-	-	-	pfam05498 RALF	Domain only
MGB_lrc29229	2.16502	gi|255537864|ref|XP_002509997.1| Phosphoenolpyruvate carboxykinase	GO:0009965 leaf morphogenesis | GO:0016310 phosphorylation | GO:0009817 defense response to fungus, incompatible interaction | GO:0006094 gluconeogenesis | GO:0046686 response to cadmium ion | GO:0016036 cellular response to phosphate starvation | GO:0006099 tricarboxylic acid cycle | GO:0015976 carbon utilization	GO:0005829 cytosol | GO:0005730 nucleolus | GO:0016020 membrane	GO:0004612 phosphoenolpyruvate carboxykinase (ATP) activity | GO:0003677 DNA binding | GO:0005524 ATP binding | GO:0016301 kinase activity	-	-	GO only
MGB_c9455	2.16385	gi|224088780|ref|XP_002308537.1| predicted protein	GO:0006950 response to stress	GO:0005737 cytoplasm	-	-	-	GO only
MGB_c10658	2.1507	gi|284504570|gb|ADB90475.1| pectate lyase	-	-	GO:0030570 pectate lyase activity	-	-	GO only
MGB_lrc18827	2.14572	gi|356552829|ref|XP_003544765.1| PREDICTED: ubiquitin-fold modifier 1-like	-	-	-	-	pfam03671 Ufm1	Domain only
MGB_c18396	2.14314	gi|255546401|ref|XP_002514260.1| Galactose oxidase precursor, putative	GO:0055114 oxidation-reduction process | GO:0006012 galactose metabolic process	-	GO:0045480 galactose oxidase activity	-	pfam09118 DUF1929	GO & Domain
MGB_lrc791	2.13853	gi|3334113|sp|Q39779.1|ACBP_GOSHI RecName: Full=Acyl-CoA-binding protein; Short=ACBP	GO:0050826 response to freezing | GO:0009646 response to absence of light | GO:0006869 lipid transport	GO:0005886 plasma membrane | GO:0005829 cytosol	GO:0000062 fatty-acyl-CoA binding | GO:0031210 phosphatidylcholine binding	-	pfam00887 ACBP	GO & Domain
MGB_lrc2219	2.13616	gi|224142125|ref|XP_002324409.1| predicted protein	GO:0009414 response to water deprivation | GO:0009408 response to heat | GO:0009737 response to abscisic acid stimulus | GO:0045893 positive regulation of transcription, DNA-dependent | GO:0009873 ethylene mediated signaling pathway	GO:0005730 nucleolus | GO:0005667 transcription factor complex	GO:0043565 sequence-specific DNA binding | GO:0003700 sequence-specific DNA binding transcription factor activity | GO:0003713 transcription coactivator activity	-	pfam08523 MBF1 | pfam01381 HTH_3 | pfam12844 HTH_19 | pfam13560 HTH_31	GO & Domain
MGB_c1540	2.13469	gi|147841800|emb|CAN62202.1| hypothetical protein VITISV_002203	GO:0015798 myo-inositol transport | GO:0055085 transmembrane transport | GO:0008643 carbohydrate transport | GO:0023052 signaling | GO:0055114 oxidation-reduction process | GO:0006812 cation transport	GO:0005886 plasma membrane | GO:0090406 pollen tube | GO:0016021 integral to membrane	GO:0005351 sugar:hydrogen symporter activity | GO:0032440 2-alkenal reductase [NAD(P)] activity | GO:0005366 myo-inositol:hydrogen symporter activity	-	-	GO only
MGB_c20582	2.13402	gi|211906506|gb|ACJ11746.1| luminal binding protein	GO:0006950 response to stress | GO:0055114 oxidation-reduction process	GO:0005788 endoplasmic reticulum lumen	GO:0005524 ATP binding | GO:0032440 2-alkenal reductase [NAD(P)] activity	-	-	GO only
MGB_c12934	2.13075	-	-	-	-	-	-
MGB_lrc12649	2.1281	gi|356539004|ref|XP_003537990.1| PREDICTED: expansin-A4-like	GO:0009664 plant-type cell wall organization	GO:0005576 extracellular region | GO:0016020 membrane	-	-	-	GO only
MGB_c13568	2.12556	-	-	-	-	-	-
MGB_c12293	2.12218	gi|59800343|gb|AAX07459.1| ethylene-responsive element binding protein ERF5	GO:0009864 induced systemic resistance, jasmonic acid mediated signaling pathway | GO:0010200 response to chitin | GO:0045893 positive regulation of transcription, DNA-dependent | GO:0009873 ethylene mediated signaling pathway	GO:0005667 transcription factor complex	GO:0003677 DNA binding | GO:0003700 sequence-specific DNA binding transcription factor activity	-	-	GO only
MGB_s30862	2.10984	-	-	-	-	-	-
MGB_s22824	2.1087	gi|255558878|ref|XP_002520462.1| heat-shock protein, putative	-	-	-	-	-
MGB_c14607	2.09334	gi|225428898|ref|XP_002285358.1| PREDICTED: d-3-phosphoglycerate dehydrogenase, chloroplastic-like	GO:0006564 L-serine biosynthetic process | GO:0055114 oxidation-reduction process | GO:0006544 glycine metabolic process | GO:0006566 threonine metabolic process	GO:0009570 chloroplast stroma | GO:0005634 nucleus | GO:0005829 cytosol	GO:0051287 NAD binding | GO:0004617 phosphoglycerate dehydrogenase activity | GO:0005515 protein binding | GO:0016597 amino acid binding	-	-	GO only
MGB_c8302	2.09255	gi|2706515|emb|CAA73220.1| isoflavone reductase-like protein	GO:0055114 oxidation-reduction process | GO:0009813 flavonoid biosynthetic process	-	GO:0047526 2'-hydroxyisoflavone reductase activity | GO:0000166 nucleotide binding	-	-	GO only
MGB_s29128	2.09193	gi|37933812|gb|AAP73794.1| 17.7 kDa heat shock protein	-	-	-	-	-
MGB_c10059	2.09066	gi|147773556|emb|CAN63273.1| hypothetical protein VITISV_000397	-	GO:0005829 cytosol	-	-	-	GO only
MGB_c13853	2.089	gi|224091437|ref|XP_002309251.1| predicted protein	-	-	-	-	-
MGB_c2490	2.08464	gi|371927101|gb|AEX58648.1| prolyl oligopeptidase	-	-	-	-	-
MGB_c1882	2.08168	gi|255558690|ref|XP_002520369.1| 4-hydroxyphenylpyruvate dioxygenase, putative	GO:0006572 tyrosine catabolic process | GO:0006559 L-phenylalanine catabolic process | GO:0055114 oxidation-reduction process	GO:0009536 plastid	GO:0046872 metal ion binding | GO:0003868 4-hydroxyphenylpyruvate dioxygenase activity	-	-	GO only
MGB_c15971	2.07985	-	-	-	-	-	-
MGB_lrc28598	2.0797	gi|2865523|gb|AAC02689.1| cold regulated LTCOR18	-	-	-	-	-
MGB_c965	2.07872	-	-	-	-	-	-
MGB_lrc5714	2.0777	gi|356497462|ref|XP_003517579.1| PREDICTED: heat shock cognate 70 kDa protein 4-like	GO:0006457 protein folding | GO:0009644 response to high light intensity | GO:0042542 response to hydrogen peroxide | GO:0009408 response to heat | GO:0055114 oxidation-reduction process	-	GO:0005524 ATP binding | GO:0032440 2-alkenal reductase [NAD(P)] activity	-	-	GO only
MGB_lrc1869	2.0771	gi|15149875|emb|CAC39481.2| metallothionein-like protein	-	-	GO:0046872 metal ion binding	-	pfam01439 Metallothio_2	GO & Domain
MGB_c5866	2.07002	gi|255539116|ref|XP_002510623.1| prolyl endopeptidase, putative	GO:0006508 proteolysis	-	GO:0070008 serine-type exopeptidase activity | GO:0004252 serine-type endopeptidase activity	-	-	GO only
MGB_c648	2.06945	gi|227434194|gb|ACP28878.1| tonoplast intrinsic protein	GO:0080170 hydrogen peroxide transmembrane transport | GO:0006833 water transport | GO:0009740 gibberellic acid mediated signaling pathway | GO:0015840 urea transport	GO:0016021 integral to membrane | GO:0009941 chloroplast envelope | GO:0009705 plant-type vacuole membrane | GO:0000326 protein storage vacuole | GO:0042807 central vacuole	GO:0015204 urea transmembrane transporter activity | GO:0015250 water channel activity	-	pfam00230 MIP	GO & Domain
MGB_lrc5334	2.06796	gi|211906474|gb|ACJ11730.1| glycine-rich RNA-binding protein	-	-	-	-	-
MGB_c28546	2.06517	-	-	-	-	-	-
MGB_c2525	2.05126	gi|255582714|ref|XP_002532135.1| UDP-glucosyltransferase, putative	GO:0008152 metabolic process	-	GO:0050403 trans-zeatin O-beta-D-glucosyltransferase activity | GO:0050404 zeatin O-beta-D-xylosyltransferase activity	-	-	GO only
MGB_lrc8463	2.04367	gi|351722530|ref|NP_001237759.1| uncharacterized protein LOC100306626	GO:0006412 translation | GO:0042254 ribosome biogenesis	GO:0005730 nucleolus | GO:0022625 cytosolic large ribosomal subunit	GO:0003735 structural constituent of ribosome	-	pfam01020 Ribosomal_L40e	GO & Domain
MGB_lrc17295	2.04228	gi|359806180|ref|NP_001240945.1| uncharacterized protein LOC100811654	GO:0006412 translation | GO:0042254 ribosome biogenesis	GO:0005840 ribosome	GO:0003735 structural constituent of ribosome	-	pfam00298 Ribosomal_L11 | pfam03946 Ribosomal_L11_N	GO & Domain
MGB_s21251	2.03042	gi|60172264|gb|AAX14478.1| putative tonoplast intrinsic protein	-	-	-	-	-
MGB_lrc1108	2.02813	-	-	-	-	-	-
MGB_s21184	2.02595	gi|284504570|gb|ADB90475.1| pectate lyase	-	-	GO:0030570 pectate lyase activity	-	-	GO only
MGB_lrc12669	2.02014	-	-	-	-	-	-
MGB_c4413	2.01748	gi|284504570|gb|ADB90475.1| pectate lyase	-	-	GO:0030570 pectate lyase activity	-	pfam00544 Pec_lyase_C	GO & Domain
MGB_s30445	2.01537	gi|255558878|ref|XP_002520462.1| heat-shock protein, putative	-	-	-	-	-
MGB_c15457	2.01499	gi|153805694|gb|ABS52572.1| cysteine proteinase inhibitor	-	-	-	-	-
MGB_c15365	2.01377	-	-	-	-	-	-
MGB_c16530	2.01331	-	-	-	-	-	-
MGB_lrc4736	2.01297	-	-	-	-	-	-
MGB_lrc793	2.0085	gi|159138941|gb|ABW89470.1| low molecular weight heat shock protein	GO:0006950 response to stress	GO:0005737 cytoplasm	-	-	pfam00011 HSP20	GO & Domain
MGB_c16566	2.00295	-	-	-	-	-	-
MGB_c1439	2.00064	-	-	-	-	-	-
MGB_c2481	-2.00619	gi|29500891|emb|CAD87535.1| putative xyloglucan endotransglycosylase	GO:0009409 response to cold | GO:0009612 response to mechanical stimulus | GO:0009664 plant-type cell wall organization | GO:0006073 cellular glucan metabolic process | GO:0009733 response to auxin stimulus | GO:0009741 response to brassinosteroid stimulus | GO:0009408 response to heat	GO:0005618 cell wall | GO:0048046 apoplast	GO:0004553 hydrolase activity, hydrolyzing O-glycosyl compounds | GO:0016762 xyloglucan:xyloglucosyl transferase activity	2.4.1.207	pfam00722 Glyco_hydro_16 | pfam06955 XET_C	GO & Enzyme & Domain
MGB_lrc1859	-2.00718	gi|366984550|gb|AEX09184.1| glycolate oxidase	GO:0009854 oxidative photosynthetic carbon pathway | GO:0055114 oxidation-reduction process	GO:0005773 vacuole | GO:0005777 peroxisome | GO:0009570 chloroplast stroma | GO:0005634 nucleus | GO:0048046 apoplast | GO:0009339 glycolate oxidase complex	GO:0052854 medium-chain-(S)-2-hydroxy-acid oxidase activity | GO:0008891 glycolate oxidase activity | GO:0052852 very-long-chain-(S)-2-hydroxy-acid oxidase activity | GO:0052853 long-chain-(S)-2-hydroxy-long-chain-acid oxidase activity | GO:0010181 FMN binding	-	pfam13714 PEP_mutase	GO & Domain
MGB_c7874	-2.01072	-	-	-	-	-	-
MGB_s24152	-2.02037	gi|255575724|ref|XP_002528761.1| isocitrate dehydrogenase, putative	GO:0006099 tricarboxylic acid cycle | GO:0006102 isocitrate metabolic process	GO:0005739 mitochondrion	GO:0051287 NAD binding | GO:0000287 magnesium ion binding | GO:0004449 isocitrate dehydrogenase (NAD+) activity | GO:0008270 zinc ion binding	-	-	GO only
MGB_c9130	-2.02414	-	-	-	-	-	-
MGB_lrc1589	-2.02593	gi|226358411|gb|ACO51068.1| chloroplast chlorophyll A-B binding protein	GO:0009765 photosynthesis, light harvesting | GO:0009637 response to blue light | GO:0010218 response to far red light | GO:0010114 response to red light	GO:0010287 plastoglobule | GO:0009941 chloroplast envelope | GO:0030076 light-harvesting complex | GO:0009535 chloroplast thylakoid membrane	GO:0016168 chlorophyll binding	-	pfam00504 Chloroa_b-bind	GO & Domain
MGB_c16819	-2.02672	gi|224112044|ref|XP_002316065.1| predicted protein	GO:0006446 regulation of translational initiation	GO:0005840 ribosome	GO:0003743 translation initiation factor activity	-	-	GO only
MGB_c13476	-2.03943	gi|225905973|gb|ACO35888.1| ribulose-1,5-bisphosphate carboxylase/oxygenase small subunit	GO:0019253 reductive pentose-phosphate cycle | GO:0009853 photorespiration | GO:0055114 oxidation-reduction process | GO:0046487 glyoxylate metabolic process	GO:0009573 chloroplast ribulose bisphosphate carboxylase complex	GO:0016984 ribulose-bisphosphate carboxylase activity | GO:0004497 monooxygenase activity	4.1.1.39	pfam00101 RuBisCO_small	GO & Enzyme & Domain
MGB_c19631	-2.04148	gi|224090861|ref|XP_002309105.1| predicted protein	-	-	-	-	pfam06521 PAR1	Domain only
MGB_c17595	-2.05116	gi|15230120|ref|NP_189091.1| leucine-rich repeat extensin-like protein 4	GO:0042546 cell wall biogenesis	GO:0009506 plasmodesma | GO:0009505 plant-type cell wall	GO:0005199 structural constituent of cell wall | GO:0005515 protein binding	-	-	GO only
MGB_c13313	-2.05302	-	-	-	-	-	-
MGB_lrc15482	-2.0585	gi|17939851|emb|CAC81059.1| mitochondrial F0 ATP synthase D chain	-	-	-	-	-
MGB_c19649	-2.05916	-	-	-	-	-	-
MGB_c6511	-2.06708	gi|341875024|gb|EGT30959.1| hypothetical protein CAEBREN_14371	-	-	-	-	pfam00413 Peptidase_M10	Domain only
MGB_c7557	-2.07149	gi|188509931|gb|ACD56620.1| unknown predicted protein	-	-	-	-	-
MGB_c5549	-2.07313	gi|337271830|gb|AEI69673.1| heme oxygenase 1	GO:0009648 photoperiodism | GO:0009585 red, far-red light phototransduction | GO:0010019 chloroplast-nucleus signaling pathway | GO:0010075 regulation of meristem growth | GO:0010229 inflorescence development | GO:0010024 phytochromobilin biosynthetic process | GO:0006788 heme oxidation | GO:0015994 chlorophyll metabolic process	GO:0009507 chloroplast | GO:0005667 transcription factor complex	GO:0004392 heme oxygenase (decyclizing) activity | GO:0003700 sequence-specific DNA binding transcription factor activity | GO:0020037 heme binding	-	-	GO only
MGB_c5856	-2.08355	gi|224122636|ref|XP_002318887.1| predicted protein	GO:0006457 protein folding | GO:0034605 cellular response to heat | GO:0034620 cellular response to unfolded protein | GO:0070417 cellular response to cold	GO:0009506 plasmodesma | GO:0005886 plasma membrane | GO:0005829 cytosol | GO:0005783 endoplasmic reticulum	GO:0005516 calmodulin binding	-	pfam02179 BAG | pfam03993 DUF349	GO & Domain
MGB_c3438	-2.08672	gi|224109096|ref|XP_002315082.1| predicted protein	GO:0055085 transmembrane transport | GO:0008643 carbohydrate transport	GO:0016021 integral to membrane	GO:0022857 transmembrane transporter activity	-	-	GO only
MGB_c11824	-2.09058	gi|255544764|ref|XP_002513443.1| lipoxygenase, putative	GO:0031408 oxylipin biosynthetic process | GO:0055114 oxidation-reduction process	GO:0009570 chloroplast stroma | GO:0009534 chloroplast thylakoid	GO:0005506 iron ion binding | GO:0016165 lipoxygenase activity	-	-	GO only
MGB_c14189	-2.09167	gi|359493596|ref|XP_002283223.2| PREDICTED: epidermis-specific secreted glycoprotein EP1-like	-	-	-	-	-
MGB_c23156	-2.09417	gi|284504570|gb|ADB90475.1| pectate lyase	-	-	GO:0030570 pectate lyase activity | GO:0046872 metal ion binding	-	-	GO only
MGB_c16004	-2.09753	-	-	-	-	-	-
MGB_lrc22638	-2.11117	gi|56122682|gb|AAV74404.1| chloroplast oxygen-evolving enhancer protein	GO:0015979 photosynthesis	GO:0030095 chloroplast photosystem II | GO:0009543 chloroplast thylakoid lumen | GO:0019898 extrinsic to membrane | GO:0009570 chloroplast stroma | GO:0009654 oxygen evolving complex	GO:0005509 calcium ion binding	-	pfam05757 PsbQ	GO & Domain
MGB_c15762	-2.11253	gi|255580479|ref|XP_002531065.1| metal ion binding protein, putative	GO:0030001 metal ion transport | GO:0010286 heat acclimation	GO:0009506 plasmodesma | GO:0005886 plasma membrane	GO:0046872 metal ion binding | GO:0005515 protein binding	-	-	GO only
MGB_c20244	-2.11312	gi|350538211|ref|NP_001234332.1| P58IPK	GO:0006457 protein folding	-	GO:0031072 heat shock protein binding | GO:0051082 unfolded protein binding	-	-	GO only
MGB_lrc23472	-2.12531	gi|356538275|ref|XP_003537629.1| PREDICTED: 60S ribosomal protein L8-3-like	GO:0006412 translation | GO:0009793 embryo development ending in seed dormancy | GO:0042254 ribosome biogenesis	GO:0005730 nucleolus | GO:0005774 vacuolar membrane | GO:0009507 chloroplast | GO:0022625 cytosolic large ribosomal subunit | GO:0005886 plasma membrane	GO:0003723 RNA binding | GO:0003735 structural constituent of ribosome | GO:0005515 protein binding	-	pfam03947 Ribosomal_L2_C | pfam00181 Ribosomal_L2	GO & Domain
MGB_c1678	-2.12763	gi|371941956|gb|AEX60791.1| FUL-like protein	GO:0006355 regulation of transcription, DNA-dependent	GO:0005667 transcription factor complex	GO:0003700 sequence-specific DNA binding transcription factor activity | GO:0003677 DNA binding | GO:0046983 protein dimerization activity	-	pfam01486 K-box | pfam07926 TPR_MLP1_2	GO & Domain
MGB_c4647	-2.13068	gi|255638772|gb|ACU19690.1| unknown	GO:0009695 jasmonic acid biosynthetic process	GO:0005886 plasma membrane | GO:0009507 chloroplast	GO:0046423 allene-oxide cyclase activity	-	-	GO only
MGB_c1827	-2.13282	gi|255580537|ref|XP_002531093.1| cytochrome P450, putative	GO:0046246 terpene biosynthetic process | GO:0055114 oxidation-reduction process | GO:0009813 flavonoid biosynthetic process | GO:0006118 electron transport	GO:0016020 membrane	GO:0097008 (3E)-4,8-dimethyl-1,3,7-nonatriene synthase activity | GO:0016711 flavonoid 3'-monooxygenase activity | GO:0009055 electron carrier activity | GO:0097007 4,8,12-trimethyltrideca-1,3,7,11-tetraene synthase activity | GO:0020037 heme binding | GO:0019825 oxygen binding	-	pfam00067 p450	GO & Domain
MGB_c19933	-2.13515	gi|255551120|ref|XP_002516608.1| conserved hypothetical protein	-	-	-	-	-
MGB_lrc3108	-2.1497	gi|308229784|gb|ADO24300.1| xyloglucan endotransglucosylase/hydrolase	GO:0006073 cellular glucan metabolic process	GO:0048046 apoplast | GO:0005618 cell wall	GO:0004553 hydrolase activity, hydrolyzing O-glycosyl compounds | GO:0016762 xyloglucan:xyloglucosyl transferase activity	-	pfam06955 XET_C	GO & Domain
MGB_c19626	-2.15346	-	-	-	-	-	-
MGB_lrc3713	-2.16067	gi|357467217|ref|XP_003603893.1| BURP domain-containing protein	-	-	-	-	pfam03181 BURP	Domain only
MGB_lrc1254	-2.17763	gi|224061537|ref|XP_002300529.1| predicted protein	-	-	GO:0008270 zinc ion binding	-	pfam13639 zf-RING_2 | pfam12678 zf-rbx1 | pfam13923 zf-C3HC4_2 | pfam00097 zf-C3HC4 | pfam13920 zf-C3HC4_3 | pfam00628 PHD	GO & Domain
MGB_c14517	-2.18595	-	-	-	-	-	-
MGB_c28560	-2.19624	gi|356524479|ref|XP_003530856.1| PREDICTED: xyloglucan endotransglucosylase/hydrolase protein 2-like	-	-	-	-	-
MGB_lrc2459	-2.20281	gi|118721470|dbj|BAF38479.1| vacuolar H+-ATPase subunit B	GO:0015991 ATP hydrolysis coupled proton transport | GO:0006119 oxidative phosphorylation | GO:0015986 ATP synthesis coupled proton transport	GO:0046611 lysosomal proton-transporting V-type ATPase complex | GO:0033180 proton-transporting V-type ATPase, V1 domain | GO:0045259 proton-transporting ATP synthase complex	GO:0008553 hydrogen-exporting ATPase activity, phosphorylative mechanism | GO:0046933 hydrogen ion transporting ATP synthase activity, rotational mechanism | GO:0005524 ATP binding | GO:0046961 proton-transporting ATPase activity, rotational mechanism	-	pfam00006 ATP-synt_ab | pfam00306 ATP-synt_ab_C	GO & Domain
MGB_lrc16963	-2.2072	gi|224061537|ref|XP_002300529.1| predicted protein	-	-	GO:0008270 zinc ion binding	-	pfam13639 zf-RING_2 | pfam13923 zf-C3HC4_2 | pfam00097 zf-C3HC4	GO & Domain
MGB_lrc2435	-2.21405	gi|308229782|gb|ADO24299.1| xyloglucan endotransglucosylase/hydrolase	GO:0006073 cellular glucan metabolic process	GO:0048046 apoplast | GO:0005618 cell wall	GO:0004553 hydrolase activity, hydrolyzing O-glycosyl compounds | GO:0016762 xyloglucan:xyloglucosyl transferase activity	-	pfam06955 XET_C	GO & Domain
MGB_c19339	-2.22688	gi|341875024|gb|EGT30959.1| hypothetical protein CAEBREN_14371	-	-	-	-	pfam00413 Peptidase_M10	Domain only
MGB_c21019	-2.22916	gi|29419473|gb|AAO61853.1| glutathione S-transferase F1	GO:0009407 toxin catabolic process | GO:0042742 defense response to bacterium | GO:0009414 response to water deprivation | GO:0006979 response to oxidative stress | GO:0046686 response to cadmium ion | GO:0009651 response to salt stress | GO:0006749 glutathione metabolic process | GO:0006803 glutathione conjugation reaction	GO:0005773 vacuole | GO:0009506 plasmodesma | GO:0005618 cell wall | GO:0005829 cytosol | GO:0005739 mitochondrion	GO:0004364 glutathione transferase activity | GO:0050897 cobalt ion binding | GO:0005507 copper ion binding | GO:2001147 camalexin binding | GO:0043295 glutathione binding | GO:2001227 quercitrin binding	-	pfam00043 GST_C | pfam13410 GST_C_2	GO & Domain
MGB_c13026	-2.25888	gi|15241803|ref|NP_201045.1| BCL-2-associated athanogene 7	-	-	-	-	-
MGB_c19986	-2.25906	-	-	-	-	-	-
MGB_lrc4225	-2.26043	gi|224061537|ref|XP_002300529.1| predicted protein	-	-	GO:0008270 zinc ion binding	-	pfam13639 zf-RING_2 | pfam12678 zf-rbx1 | pfam13923 zf-C3HC4_2 | pfam00097 zf-C3HC4 | pfam13920 zf-C3HC4_3	GO & Domain
MGB_c8025	-2.26719	gi|308229784|gb|ADO24300.1| xyloglucan endotransglucosylase/hydrolase	GO:0006073 cellular glucan metabolic process	GO:0048046 apoplast | GO:0005618 cell wall	GO:0004553 hydrolase activity, hydrolyzing O-glycosyl compounds | GO:0016762 xyloglucan:xyloglucosyl transferase activity	-	pfam06955 XET_C	GO & Domain
MGB_lrc22806	-2.27847	-	-	-	-	-	-
MGB_c20460	-2.27998	gi|224099429|ref|XP_002311480.1| predicted protein	GO:0006979 response to oxidative stress | GO:0006098 pentose-phosphate shunt | GO:0006096 glycolysis | GO:0046686 response to cadmium ion | GO:0006000 fructose metabolic process | GO:0006013 mannose metabolic process | GO:0006020 inositol metabolic process | GO:0006094 gluconeogenesis | GO:0015976 carbon utilization	GO:0005739 mitochondrion | GO:0009534 chloroplast thylakoid | GO:0010287 plastoglobule	GO:0004332 fructose-bisphosphate aldolase activity	-	pfam00274 Glycolytic	GO & Domain
MGB_c8543	-2.29057	gi|308229784|gb|ADO24300.1| xyloglucan endotransglucosylase/hydrolase	GO:0006073 cellular glucan metabolic process	GO:0048046 apoplast | GO:0005618 cell wall	GO:0004553 hydrolase activity, hydrolyzing O-glycosyl compounds | GO:0016762 xyloglucan:xyloglucosyl transferase activity	-	pfam06955 XET_C	GO & Domain
MGB_c5672	-2.29195	gi|157488010|gb|ABV57771.1| phosphatidylglycerolphosphate synthase	GO:0008654 phospholipid biosynthetic process | GO:0046486 glycerolipid metabolic process	GO:0016021 integral to membrane	GO:0008444 CDP-diacylglycerol-glycerol-3-phosphate 3-phosphatidyltransferase activity	-	-	GO only
MGB_lrc11823	-2.29614	gi|217075626|gb|ACJ86173.1| unknown	GO:0032502 developmental process	-	-	-	pfam09713 A_thal_3526	GO & Domain
MGB_lrc28623	-2.29735	gi|224061537|ref|XP_002300529.1| predicted protein	-	-	GO:0008270 zinc ion binding	-	pfam13639 zf-RING_2 | pfam12678 zf-rbx1 | pfam13923 zf-C3HC4_2 | pfam00097 zf-C3HC4 | pfam13920 zf-C3HC4_3	GO & Domain
MGB_lrc21821	-2.30065	gi|255548664|ref|XP_002515388.1| Aspartic proteinase nepenthesin-2 precursor, putative	GO:0006508 proteolysis	-	GO:0004190 aspartic-type endopeptidase activity	-	-	GO only
MGB_lrc2245	-2.30589	gi|356559635|ref|XP_003548104.1| PREDICTED: chlorophyll a-b binding protein 21, chloroplastic-like	-	-	-	-	-
MGB_c12607	-2.31508	-	-	-	-	-	-
MGB_lrc26510	-2.31999	gi|16209647|gb|AAL14384.1| AT3g52500/F22O6_120	GO:0006508 proteolysis	GO:0016020 membrane | GO:0005829 cytosol | GO:0009505 plant-type cell wall	GO:0004190 aspartic-type endopeptidase activity	-	-	GO only
MGB_c6518	-2.34944	gi|302143946|emb|CBI23051.3| unnamed protein product	-	-	-	-	-
MGB_c5447	-2.35171	gi|63192018|gb|AAY34907.1| arginase	GO:0033388 putrescine biosynthetic process from arginine | GO:0006527 arginine catabolic process | GO:0042742 defense response to bacterium | GO:0006560 proline metabolic process	GO:0009507 chloroplast	GO:0050897 cobalt ion binding | GO:0004053 arginase activity | GO:0008783 agmatinase activity	-	pfam00491 Arginase	GO & Domain
MGB_c1354	-2.35228	gi|225466057|ref|XP_002263715.1| PREDICTED: 21 kDa protein	GO:0043086 negative regulation of catalytic activity | GO:0005982 starch metabolic process | GO:0005985 sucrose metabolic process	-	GO:0030599 pectinesterase activity | GO:0004857 enzyme inhibitor activity	-	pfam04043 PMEI	GO & Domain
MGB_c13785	-2.36101	-	-	-	-	-	-
MGB_s24720	-2.36285	gi|56121699|gb|AAV74186.1| metallothionein-like protein	-	-	GO:0046872 metal ion binding	-	pfam01439 Metallothio_2	GO & Domain
MGB_lrc2243	-2.37402	gi|30841448|gb|AAP34362.1| fiber protein Fb15	-	GO:0005753 mitochondrial proton-transporting ATP synthase complex | GO:0009536 plastid	-	-	pfam10206 WRW	GO & Domain
MGB_c10502	-2.37762	gi|225459918|ref|XP_002264295.1| PREDICTED: chlorophyll a-b binding protein CP26, chloroplastic	GO:0009765 photosynthesis, light harvesting | GO:0009637 response to blue light | GO:0010196 nonphotochemical quenching | GO:0010218 response to far red light | GO:0010114 response to red light	GO:0009533 chloroplast stromal thylakoid | GO:0010287 plastoglobule | GO:0009517 PSII associated light-harvesting complex II | GO:0009783 photosystem II antenna complex	GO:0016168 chlorophyll binding	-	-	GO only
MGB_c10360	-2.38153	gi|224145162|ref|XP_002325548.1| predicted protein	-	GO:0005739 mitochondrion	-	-	-	GO only
MGB_lrc2226	-2.3825	gi|33358364|gb|AAQ16653.1| delta-12 fatty acid desaturase 2	-	-	-	-	pfam00487 FA_desaturase	Domain only
MGB_lrc29043	-2.38645	gi|225430551|ref|XP_002283470.1| PREDICTED: aspartic proteinase nepenthesin-2-like	GO:0006508 proteolysis	-	GO:0004190 aspartic-type endopeptidase activity	-	-	GO only
MGB_c4927	-2.39849	gi|224118686|ref|XP_002317882.1| predicted protein	GO:0006468 protein phosphorylation | GO:0009738 abscisic acid mediated signaling pathway | GO:0000165 MAPKKK cascade | GO:0007178 transmembrane receptor protein serine/threonine kinase signaling pathway | GO:0009069 serine family amino acid metabolic process	GO:0005829 cytosol | GO:0005739 mitochondrion | GO:0005634 nucleus	GO:0004707 MAP kinase activity | GO:0005524 ATP binding	2.7.11.24	-	GO & Enzyme
MGB_c18388	-2.43259	gi|255538894|ref|XP_002510512.1| Myosin heavy chain, striated muscle, putative	-	GO:0005886 plasma membrane	-	-	-	GO only
MGB_c14831	-2.43697	-	-	-	-	-	-
MGB_lrc28005	-2.46105	gi|225430551|ref|XP_002283470.1| PREDICTED: aspartic proteinase nepenthesin-2-like	GO:0006508 proteolysis	-	GO:0004190 aspartic-type endopeptidase activity	-	-	GO only
MGB_lrc4473	-2.46352	gi|1345698|sp|P27518.2|CB21_GOSHI RecName: Full=Chlorophyll a-b binding protein 151, chloroplastic; AltName: Full=LHCII type II CAB-151; Short=LHCP; Flags: Precursor	GO:0010114 response to red light | GO:0018298 protein-chromophore linkage | GO:0009637 response to blue light | GO:0010218 response to far red light | GO:0009765 photosynthesis, light harvesting	GO:0009522 photosystem I | GO:0030076 light-harvesting complex | GO:0016021 integral to membrane | GO:0009941 chloroplast envelope | GO:0009535 chloroplast thylakoid membrane | GO:0009523 photosystem II	GO:0016168 chlorophyll binding | GO:0046872 metal ion binding	-	pfam00504 Chloroa_b-bind	GO & Domain
MGB_lrc15158	-2.47785	gi|351724083|ref|NP_001237813.1| uncharacterized protein LOC100306629	GO:0009853 photorespiration	GO:0005747 mitochondrial respiratory chain complex I	-	-	-	GO only
MGB_lrc5214	-2.48048	gi|225469156|ref|XP_002274516.1| PREDICTED: acyl-coenzyme A thioesterase 9, mitochondrial	-	-	-	-	-
MGB_lrc28203	-2.48411	gi|225430555|ref|XP_002285593.1| PREDICTED: aspartic proteinase nepenthesin-2	GO:0006508 proteolysis	-	GO:0004190 aspartic-type endopeptidase activity	-	-	GO only
MGB_lrc115	-2.54306	gi|224055964|ref|XP_002298707.1| predicted protein	GO:0009231 riboflavin biosynthetic process	GO:0009536 plastid	GO:0003935 GTP cyclohydrolase II activity | GO:0008686 3,4-dihydroxy-2-butanone-4-phosphate synthase activity	3.5.4.25 | 4.1.99.12	pfam00925 GTP_cyclohydro2	GO & Enzyme & Domain
MGB_lrc14932	-2.55517	gi|1345698|sp|P27518.2|CB21_GOSHI RecName: Full=Chlorophyll a-b binding protein 151, chloroplastic; AltName: Full=LHCII type II CAB-151; Short=LHCP; Flags: Precursor	GO:0010114 response to red light | GO:0018298 protein-chromophore linkage | GO:0009637 response to blue light | GO:0010218 response to far red light | GO:0009765 photosynthesis, light harvesting	GO:0009522 photosystem I | GO:0030076 light-harvesting complex | GO:0016021 integral to membrane | GO:0009941 chloroplast envelope | GO:0005774 vacuolar membrane | GO:0009535 chloroplast thylakoid membrane | GO:0009523 photosystem II | GO:0010287 plastoglobule	GO:0016168 chlorophyll binding | GO:0046872 metal ion binding	-	-	GO only
MGB_s23662	-2.56917	gi|255539763|ref|XP_002510946.1| conserved hypothetical protein	GO:0006457 protein folding | GO:0034605 cellular response to heat | GO:0034620 cellular response to unfolded protein | GO:0070417 cellular response to cold	GO:0009506 plasmodesma | GO:0005886 plasma membrane | GO:0005829 cytosol | GO:0005783 endoplasmic reticulum	GO:0005516 calmodulin binding	-	pfam02179 BAG	GO & Domain
MGB_lrc1703	-2.58803	-	-	-	-	-	-
MGB_c7467	-2.60228	gi|255557945|ref|XP_002520001.1| electron transporter, putative	GO:0006118 electron transport	GO:0009941 chloroplast envelope | GO:0009535 chloroplast thylakoid membrane	GO:0009055 electron carrier activity | GO:0005506 iron ion binding	-	pfam00301 Rubredoxin	GO & Domain
MGB_lrc2376	-2.63633	gi|255560629|ref|XP_002521328.1| Auxin-binding protein ABP19a precursor, putative	GO:0055114 oxidation-reduction process | GO:0006005 L-fucose biosynthetic process | GO:0009409 response to cold | GO:0019853 L-ascorbic acid biosynthetic process | GO:0046487 glyoxylate metabolic process | GO:0006801 superoxide metabolic process | GO:0006000 fructose metabolic process | GO:0006013 mannose metabolic process	GO:0009505 plant-type cell wall | GO:0031012 extracellular matrix | GO:0005634 nucleus | GO:0048046 apoplast	GO:0045735 nutrient reservoir activity | GO:0030145 manganese ion binding | GO:0050162 oxalate oxidase activity | GO:0004784 superoxide dismutase activity | GO:0050577 GDP-L-fucose synthase activity	-	pfam00190 Cupin_1 | pfam07883 Cupin_2	GO & Domain
MGB_s27746	-2.6396	gi|224142001|ref|XP_002324349.1| predicted protein	GO:0006508 proteolysis	-	GO:0004190 aspartic-type endopeptidase activity	-	-	GO only
MGB_c14449	-2.64171	gi|359806041|ref|NP_001241177.1| uncharacterized protein LOC100793260	GO:0006355 regulation of transcription, DNA-dependent	GO:0005667 transcription factor complex	GO:0003700 sequence-specific DNA binding transcription factor activity | GO:0043565 sequence-specific DNA binding	-	pfam00046 Homeobox | pfam05920 Homeobox_KN	GO & Domain
MGB_c3123	-2.68829	gi|308229784|gb|ADO24300.1| xyloglucan endotransglucosylase/hydrolase	-	-	-	-	pfam00722 Glyco_hydro_16	Domain only
MGB_c17659	-2.75866	gi|224106057|ref|XP_002333729.1| predicted protein	-	-	-	-	-
MGB_c19902	-2.76138	gi|255560629|ref|XP_002521328.1| Auxin-binding protein ABP19a precursor, putative	GO:0009409 response to cold | GO:0055114 oxidation-reduction process | GO:0006801 superoxide metabolic process | GO:0046487 glyoxylate metabolic process	GO:0009505 plant-type cell wall | GO:0031012 extracellular matrix | GO:0005634 nucleus | GO:0048046 apoplast	GO:0045735 nutrient reservoir activity | GO:0030145 manganese ion binding | GO:0004784 superoxide dismutase activity | GO:0050162 oxalate oxidase activity	-	pfam00190 Cupin_1	GO & Domain
MGB_c2374	-2.7823	gi|15219226|ref|NP_173089.1| organic cation/carnitine transporter 3	GO:0055085 transmembrane transport | GO:0008643 carbohydrate transport	GO:0016021 integral to membrane	GO:0022857 transmembrane transporter activity	-	-	GO only
MGB_lrc7217	-2.8136	gi|255560117|ref|XP_002521076.1| Xyloglucan endotransglucosylase/hydrolase protein 2 precursor, putative	GO:0048573 photoperiodism, flowering | GO:0006073 cellular glucan metabolic process | GO:0009832 plant-type cell wall biogenesis | GO:0007047 cellular cell wall organization	GO:0005618 cell wall | GO:0048046 apoplast	GO:0004553 hydrolase activity, hydrolyzing O-glycosyl compounds | GO:0016762 xyloglucan:xyloglucosyl transferase activity	-	pfam06955 XET_C	GO & Domain
MGB_c18231	-2.83132	-	-	-	-	-	-
MGB_lrc21334	-2.84325	gi|163748214|ref|ZP_02155513.1| hypothetical protein OIHEL45_19891	-	-	-	-	pfam00413 Peptidase_M10	Domain only
MGB_c2852	-2.84794	gi|224057968|ref|XP_002299414.1| hypothetical protein POPTRDRAFT_709002	GO:0015979 photosynthesis	GO:0010287 plastoglobule | GO:0009941 chloroplast envelope | GO:0009543 chloroplast thylakoid lumen | GO:0009538 photosystem I reaction center | GO:0009535 chloroplast thylakoid membrane	-	-	-	GO only
MGB_lrc11095	-2.85067	gi|356559312|ref|XP_003547944.1| PREDICTED: 60S ribosomal protein L8-3-like	-	-	-	-	-
MGB_c18286	-2.85867	-	-	-	-	-	-
MGB_lrc994	-2.86147	-	-	-	-	-	-
MGB_lrc4493	-2.88679	gi|255540127|ref|XP_002511128.1| conserved hypothetical protein	GO:0009555 pollen development | GO:0008643 carbohydrate transport | GO:0009901 anther dehiscence	GO:0005887 integral to plasma membrane	GO:0051119 sugar transmembrane transporter activity	-	pfam03083 MtN3_slv	GO & Domain
MGB_c15533	-2.9215	-	-	-	-	-	-
MGB_lrc8918	-2.92591	-	-	-	-	-	-
MGB_lrc17017	-2.95251	gi|284433792|gb|ADB85102.1| nucleoside diphosphate kinase B	GO:0006165 nucleoside diphosphate phosphorylation | GO:0009585 red, far-red light phototransduction | GO:0006228 UTP biosynthetic process | GO:0006183 GTP biosynthetic process | GO:0006241 CTP biosynthetic process | GO:0006144 purine base metabolic process | GO:0006206 pyrimidine base metabolic process	-	GO:0004550 nucleoside diphosphate kinase activity | GO:0046872 metal ion binding | GO:0005524 ATP binding	-	pfam00334 NDK	GO & Domain
MGB_c10429	-2.97664	gi|357449657|ref|XP_003595105.1| Plasma membrane calcium-transporting ATPase	GO:0070588 calcium ion transmembrane transport | GO:0006730 one-carbon metabolic process | GO:0006754 ATP biosynthetic process | GO:0009624 response to nematode	GO:0016021 integral to membrane | GO:0009506 plasmodesma | GO:0005886 plasma membrane | GO:0016529 sarcoplasmic reticulum	GO:0005388 calcium-transporting ATPase activity | GO:0004089 carbonate dehydratase activity | GO:0005516 calmodulin binding | GO:0008270 zinc ion binding | GO:0043621 protein self-association | GO:0005524 ATP binding	-	pfam00689 Cation_ATPase_C	GO & Domain
MGB_c15771	-2.9808	-	-	-	-	-	-
MGB_lrc4	-2.99708	-	-	-	-	-	-
MGB_c4936	-3.0007	gi|308487104|ref|XP_003105748.1| hypothetical protein CRE_17899	-	-	-	-	pfam13639 zf-RING_2 | pfam12678 zf-rbx1 | pfam13923 zf-C3HC4_2 | pfam00097 zf-C3HC4 | pfam13920 zf-C3HC4_3 | pfam13445 zf-RING_LisH	Domain only
MGB_c15288	-3.00442	gi|19913109|emb|CAC84547.1| dicarboxylate/tricarboxylate carrier	GO:0006835 dicarboxylic acid transport | GO:0006839 mitochondrial transport | GO:0035674 tricarboxylic acid transmembrane transport	GO:0009941 chloroplast envelope | GO:0005743 mitochondrial inner membrane | GO:0009506 plasmodesma | GO:0005618 cell wall | GO:0005774 vacuolar membrane | GO:0016021 integral to membrane	GO:0017077 oxidative phosphorylation uncoupler activity | GO:0005310 dicarboxylic acid transmembrane transporter activity | GO:0005488 binding | GO:0015142 tricarboxylic acid transmembrane transporter activity	-	pfam00153 Mito_carr	GO & Domain
MGB_c5332	-3.01573	gi|19171699|gb|AAL85644.1| trypsin inhibitor	-	-	-	-	pfam00197 Kunitz_legume	Domain only
MGB_c6640	-3.02563	gi|255539739|ref|XP_002510934.1| 21 kDa protein precursor, putative	GO:0043086 negative regulation of catalytic activity | GO:0005982 starch metabolic process | GO:0005985 sucrose metabolic process	-	GO:0030599 pectinesterase activity | GO:0004857 enzyme inhibitor activity	-	-	GO only
MGB_c18354	-3.03714	-	-	-	-	-	-
MGB_lrc21173	-3.11678	gi|224138722|ref|XP_002322885.1| predicted protein	GO:0006099 tricarboxylic acid cycle | GO:0006102 isocitrate metabolic process | GO:0009098 leucine biosynthetic process | GO:0009097 isoleucine biosynthetic process | GO:0009099 valine biosynthetic process	GO:0005739 mitochondrion | GO:0009507 chloroplast	GO:0051287 NAD binding | GO:0008270 zinc ion binding | GO:0003862 3-isopropylmalate dehydrogenase activity | GO:0004449 isocitrate dehydrogenase (NAD+) activity | GO:0005524 ATP binding | GO:0000287 magnesium ion binding	-	pfam00180 Iso_dh | pfam13726 Na_H_antiport_2	GO & Domain
MGB_c7480	-3.2262	gi|356510322|ref|XP_003523888.1| PREDICTED: cytochrome P450 82C4-like	GO:0071456 cellular response to hypoxia | GO:0055114 oxidation-reduction process | GO:0006118 electron transport	GO:0016020 membrane	GO:0033772 flavonoid 3',5'-hydroxylase activity | GO:0009055 electron carrier activity | GO:0020037 heme binding | GO:0019825 oxygen binding	-	-	GO only
MGB_c11352	-3.23065	gi|224122636|ref|XP_002318887.1| predicted protein	GO:0006457 protein folding | GO:0034605 cellular response to heat | GO:0034620 cellular response to unfolded protein | GO:0070417 cellular response to cold	GO:0009506 plasmodesma | GO:0005886 plasma membrane | GO:0005829 cytosol | GO:0005783 endoplasmic reticulum	GO:0005516 calmodulin binding	-	pfam02179 BAG	GO & Domain
MGB_c2035	-3.23469	gi|323650489|gb|ADX97325.1| glycolate oxidase	GO:0055114 oxidation-reduction process	GO:0005773 vacuole | GO:0005777 peroxisome | GO:0009570 chloroplast stroma | GO:0005634 nucleus | GO:0048046 apoplast | GO:0009339 glycolate oxidase complex	GO:0052854 medium-chain-(S)-2-hydroxy-acid oxidase activity | GO:0008891 glycolate oxidase activity | GO:0052852 very-long-chain-(S)-2-hydroxy-acid oxidase activity | GO:0052853 long-chain-(S)-2-hydroxy-long-chain-acid oxidase activity | GO:0010181 FMN binding	-	-	GO only
MGB_s26063	-3.24245	gi|255539763|ref|XP_002510946.1| conserved hypothetical protein	GO:0006457 protein folding | GO:0034605 cellular response to heat | GO:0034620 cellular response to unfolded protein | GO:0070417 cellular response to cold	GO:0009506 plasmodesma | GO:0005886 plasma membrane | GO:0005829 cytosol | GO:0005783 endoplasmic reticulum	GO:0005516 calmodulin binding	-	pfam02179 BAG	GO & Domain
MGB_c10188	-3.29609	gi|255567969|ref|XP_002524962.1| copper ion binding protein, putative	-	-	-	-	-
MGB_lrc23599	-3.29723	gi|118486764|gb|ABK95217.1| unknown	GO:0001666 response to hypoxia	GO:0016021 integral to membrane	GO:0008270 zinc ion binding	-	pfam04588 HIG_1_N	GO & Domain
MGB_c16243	-3.31905	gi|357435977|ref|XP_003588264.1| hypothetical protein MTR_1g005050	-	-	-	-	-
MGB_lrc357	-3.36876	gi|6759599|emb|CAB69824.1| plasma membrane H+ ATPase	GO:0006200 ATP catabolic process | GO:0006754 ATP biosynthetic process | GO:0006119 oxidative phosphorylation | GO:0015992 proton transport	GO:0016021 integral to membrane | GO:0005886 plasma membrane	GO:0008553 hydrogen-exporting ATPase activity, phosphorylative mechanism | GO:0046872 metal ion binding | GO:0005524 ATP binding	-	-	GO only
MGB_lrc16501	-3.40506	gi|224060617|ref|XP_002300243.1| predicted protein	GO:0006952 defense response	-	-	-	-	GO only
MGB_c22080	-3.40629	gi|224142001|ref|XP_002324349.1| predicted protein	GO:0006508 proteolysis	GO:0048046 apoplast	GO:0004190 aspartic-type endopeptidase activity	-	pfam00026 Asp	GO & Domain
MGB_lrc19447	-3.45851	gi|163748214|ref|ZP_02155513.1| hypothetical protein OIHEL45_19891	-	-	-	-	pfam00413 Peptidase_M10	Domain only
MGB_c7785	-3.48905	-	-	-	-	-	-
MGB_c12178	-3.53284	-	-	-	-	-	-
MGB_c5775	-3.54781	-	-	-	-	-	-
MGB_c1145	-3.55138	-	-	-	-	-	-
MGB_c6693	-3.56305	-	-	-	-	-	-
MGB_c7494	-3.57539	gi|297744793|emb|CBI38061.3| unnamed protein product	GO:0009395 phospholipid catabolic process | GO:0009628 response to abiotic stimulus | GO:0006796 phosphate-containing compound metabolic process | GO:0009247 glycolipid biosynthetic process | GO:0016036 cellular response to phosphate starvation	GO:0005829 cytosol | GO:0009506 plasmodesma | GO:0005773 vacuole | GO:0005886 plasma membrane	GO:0034480 phosphatidylcholine phospholipase C activity | GO:0016758 transferase activity, transferring hexosyl groups | GO:0052642 lysophosphatidic acid phosphatase activity	-	-	GO only
MGB_c8126	-3.5782	-	-	-	-	-	-
MGB_lrc333	-3.61351	gi|255542876|ref|XP_002512501.1| calreticulin, putative	GO:0006457 protein folding	GO:0005788 endoplasmic reticulum lumen	GO:0005529 sugar binding | GO:0005509 calcium ion binding | GO:0051082 unfolded protein binding	-	-	GO only
MGB_lrc7063	-3.62223	gi|224129430|ref|XP_002320584.1| predicted protein	GO:0006633 fatty acid biosynthetic process | GO:0055114 oxidation-reduction process	GO:0016021 integral to membrane | GO:0005783 endoplasmic reticulum	GO:0016491 oxidoreductase activity | GO:0005506 iron ion binding	-	pfam12076 Wax2_C	GO & Domain
MGB_c17218	-3.62675	-	-	-	-	-	-
MGB_lrc21366	-3.64099	-	-	-	-	-	-
MGB_s29040	-3.68552	-	-	-	-	-	-
MGB_lrc147	-3.68941	gi|225429866|ref|XP_002280969.1| PREDICTED: cytochrome P450 716B2	GO:0055114 oxidation-reduction process | GO:0006118 electron transport | GO:0016102 diterpenoid biosynthetic process	-	GO:0020037 heme binding | GO:0009055 electron carrier activity | GO:0019825 oxygen binding | GO:0050598 taxane 13-alpha-hydroxylase activity	-	-	GO only
MGB_c9311	-3.71461	gi|255563874|ref|XP_002522937.1| cytochrome P450, putative	GO:0055114 oxidation-reduction process | GO:0006118 electron transport | GO:0016102 diterpenoid biosynthetic process	-	GO:0020037 heme binding | GO:0009055 electron carrier activity | GO:0019825 oxygen binding | GO:0050598 taxane 13-alpha-hydroxylase activity	-	-	GO only
MGB_c24550	-3.72445	gi|163748214|ref|ZP_02155513.1| hypothetical protein OIHEL45_19891	-	-	-	-	pfam00413 Peptidase_M10	Domain only
MGB_c471	-3.73912	gi|118484458|gb|ABK94105.1| unknown	GO:0006508 proteolysis	-	GO:0004190 aspartic-type endopeptidase activity	-	-	GO only
MGB_c2204	-3.77582	-	-	-	-	-	-
MGB_c12414	-3.80099	-	-	-	-	-	-
MGB_c10289	-3.82439	gi|224122636|ref|XP_002318887.1| predicted protein	GO:0006457 protein folding | GO:0034605 cellular response to heat | GO:0034620 cellular response to unfolded protein | GO:0070417 cellular response to cold	GO:0009506 plasmodesma | GO:0005886 plasma membrane | GO:0005829 cytosol | GO:0005783 endoplasmic reticulum	GO:0005516 calmodulin binding	-	-	GO only
MGB_c6153	-3.86251	gi|341875024|gb|EGT30959.1| hypothetical protein CAEBREN_14371	-	-	-	-	pfam00413 Peptidase_M10	Domain only
MGB_c14551	-3.8868	gi|321471531|gb|EFX82503.1| hypothetical protein DAPPUDRAFT_316218	-	-	-	-	pfam00413 Peptidase_M10	Domain only
MGB_c1943	-3.92141	gi|341875024|gb|EGT30959.1| hypothetical protein CAEBREN_14371	-	-	-	-	pfam00413 Peptidase_M10	Domain only
MGB_c11549	-3.95308	-	-	-	-	-	pfam00413 Peptidase_M10	Domain only
MGB_c5142	-3.954	gi|255537251|ref|XP_002509692.1| hydroxymethylglutaryl-CoA synthase, putative	GO:0019287 isopentenyl diphosphate biosynthetic process, mevalonate pathway | GO:0006090 pyruvate metabolic process | GO:0006550 isoleucine catabolic process | GO:0006552 leucine catabolic process | GO:0006554 lysine catabolic process | GO:0006568 tryptophan metabolic process | GO:0006574 valine catabolic process | GO:0006633 fatty acid biosynthetic process | GO:0018874 benzoate metabolic process…	GO:0009506 plasmodesma | GO:0005829 cytosol	GO:0003985 acetyl-CoA C-acetyltransferase activity | GO:0004421 hydroxymethylglutaryl-CoA synthase activity	-	pfam08540 HMG_CoA_synt_C	GO & Domain
MGB_c3287	-3.96294	gi|255574173|ref|XP_002528002.1| cytochrome P450, putative	GO:0055114 oxidation-reduction process | GO:0006118 electron transport | GO:0016102 diterpenoid biosynthetic process	-	GO:0020037 heme binding | GO:0009055 electron carrier activity | GO:0050598 taxane 13-alpha-hydroxylase activity	-	-	GO only
MGB_c6194	-3.96775	-	-	-	-	-	-
MGB_s22010	-3.97528	gi|321471531|gb|EFX82503.1| hypothetical protein DAPPUDRAFT_316218	-	-	-	-	pfam00413 Peptidase_M10	Domain only
MGB_c4282	-3.97554	gi|341875024|gb|EGT30959.1| hypothetical protein CAEBREN_14371	-	-	-	-	pfam00413 Peptidase_M10	Domain only
MGB_c9039	-3.99212	gi|224090683|ref|XP_002309057.1| cytochrome P450	GO:0055114 oxidation-reduction process | GO:0006118 electron transport | GO:0016102 diterpenoid biosynthetic process	-	GO:0020037 heme binding | GO:0009055 electron carrier activity | GO:0019825 oxygen binding | GO:0050598 taxane 13-alpha-hydroxylase activity	-	-	GO only
MGB_lrc19193	-4.0169	gi|255574173|ref|XP_002528002.1| cytochrome P450, putative	GO:0055114 oxidation-reduction process | GO:0006118 electron transport | GO:0016102 diterpenoid biosynthetic process	-	GO:0020037 heme binding | GO:0009055 electron carrier activity | GO:0019825 oxygen binding | GO:0050598 taxane 13-alpha-hydroxylase activity	-	-	GO only
MGB_c10992	-4.05019	-	-	-	-	-	-
MGB_c13786	-4.13214	gi|341875024|gb|EGT30959.1| hypothetical protein CAEBREN_14371	-	-	-	-	-
MGB_c20611	-4.22396	gi|357133232|ref|XP_003568230.1| PREDICTED: NADH dehydrogenase	-	-	-	-	-
MGB_lrc17487	-4.24204	gi|224125716|ref|XP_002329700.1| predicted protein	GO:0006886 intracellular protein transport	GO:0016023 cytoplasmic membrane-bounded vesicle | GO:0016021 integral to membrane | GO:0005783 endoplasmic reticulum	-	-	-	GO only
MGB_c17285	-4.25372	gi|321471531|gb|EFX82503.1| hypothetical protein DAPPUDRAFT_316218	-	-	-	-	pfam00413 Peptidase_M10	Domain only
MGB_c28085	-4.36021	gi|255574173|ref|XP_002528002.1| cytochrome P450, putative	GO:0055114 oxidation-reduction process | GO:0006118 electron transport | GO:0016102 diterpenoid biosynthetic process	-	GO:0020037 heme binding | GO:0009055 electron carrier activity | GO:0050598 taxane 13-alpha-hydroxylase activity	-	-	GO only
MGB_lrc2366	-4.60166	gi|224114648|ref|XP_002332332.1| predicted protein	-	-	-	-	-
MGB_c15899	-4.60755	-	-	-	-	-	-
MGB_lrc24158	-4.63898	gi|255580088|ref|XP_002530877.1| conserved hypothetical protein	-	GO:0016023 cytoplasmic membrane-bounded vesicle | GO:0005773 vacuole	-	-	pfam04398 DUF538	GO & Domain
MGB_c7472	-4.69836	-	-	-	-	-	-
MGB_c7380	-4.74593	-	-	-	-	-	-
MGB_lrc867	-4.77872	gi|242049786|ref|XP_002462637.1| hypothetical protein SORBIDRAFT_02g029380	GO:0006412 translation | GO:0042254 ribosome biogenesis	GO:0005730 nucleolus | GO:0009506 plasmodesma | GO:0005774 vacuolar membrane | GO:0009507 chloroplast | GO:0022625 cytosolic large ribosomal subunit	GO:0008270 zinc ion binding | GO:0003735 structural constituent of ribosome	-	pfam01248 Ribosomal_L7Ae	GO & Domain
MGB_c16207	-4.77922	-	-	-	-	-	-
MGB_lrc3244	-4.97323	gi|359496625|ref|XP_002263670.2| PREDICTED: malate dehydrogenase, glyoxysomal	GO:0006097 glyoxylate cycle | GO:0006108 malate metabolic process | GO:0031998 regulation of fatty acid beta-oxidation | GO:0080093 regulation of photorespiration | GO:0006090 pyruvate metabolic process | GO:0019643 reductive tricarboxylic acid cycle	GO:0009507 chloroplast | GO:0009514 glyoxysome	GO:0030060 L-malate dehydrogenase activity | GO:0000166 nucleotide binding	1.1.1.37	pfam00056 Ldh_1_N | pfam02866 Ldh_1_C	GO & Enzyme & Domain
MGB_c17497	-5.07861	-	-	-	-	-	-
MGB_s25609	-5.31091	gi|321471531|gb|EFX82503.1| hypothetical protein DAPPUDRAFT_316218	-	-	-	-	-

## Sheet: Ctrl.Os_SW_vs_Ctrl.Os_P
Sequence Name	logFC	best hit to nr	GO Biological Process	GO Cellular Component	GO Molecular Function	Enzyme	Domain	annotation type
MGB_lrc3275	8.43751	gi|7012719|gb|AAF35184.1|AF195863_1 lipid transfer protein precursor	GO:0055114 oxidation-reduction process | GO:0006869 lipid transport	-	GO:0016491 oxidoreductase activity | GO:0008289 lipid binding	-	pfam00234 Tryp_alpha_amyl | pfam14368 LTP_2	GO & Domain
MGB_lrc7635	7.25671	gi|120431594|gb|ABM21761.1| metallothionein-like protein MT2A	-	-	GO:0046872 metal ion binding	-	pfam01439 Metallothio_2	GO & Domain
MGB_c9030	6.87718	gi|153805694|gb|ABS52572.1| cysteine proteinase inhibitor	-	GO:0016023 cytoplasmic membrane-bounded vesicle	GO:0004869 cysteine-type endopeptidase inhibitor activity	-	pfam00031 Cystatin	GO & Domain
MGB_c9106	5.74513	gi|23466403|tpg|DAA00292.1| TPA_exp: putative phytosulfokine peptide precursor	GO:0008283 cell proliferation | GO:0007165 signal transduction | GO:0040007 growth	GO:0005576 extracellular region	GO:0008083 growth factor activity	-	-	GO only
MGB_c15744	5.74089	gi|23466403|tpg|DAA00292.1| TPA_exp: putative phytosulfokine peptide precursor	GO:0008283 cell proliferation | GO:0007165 signal transduction | GO:0040007 growth	GO:0005576 extracellular region	GO:0008083 growth factor activity	-	-	GO only
MGB_c14655	5.67819	-	-	-	-	-	-
MGB_c14042	5.47882	-	-	-	-	-	-
MGB_c4062	5.06735	gi|339233028|ref|XP_003381631.1| ubiquitin family protein	-	-	-	-	pfam00240 ubiquitin | pfam11976 Rad60-SLD | pfam13881 Rad60-SLD_2 | pfam13019 Telomere_Sde2	Domain only
MGB_c18953	4.68113	-	-	-	-	-	-
MGB_c13850	4.64679	-	-	-	-	-	-
MGB_c14031	4.61277	-	-	-	-	-	-
MGB_c6025	4.59177	-	-	-	-	-	-
MGB_lrc22087	4.50312	gi|256568429|gb|ACU87558.1| PIP protein	GO:0048767 root hair elongation | GO:0009269 response to desiccation | GO:0006970 response to osmotic stress | GO:0009737 response to abscisic acid stimulus | GO:0080170 hydrogen peroxide transmembrane transport | GO:0006833 water transport	GO:0016021 integral to membrane | GO:0009506 plasmodesma | GO:0005886 plasma membrane	GO:0015250 water channel activity | GO:0005515 protein binding	-	pfam00230 MIP	GO & Domain
MGB_c21545	4.46742	gi|359497730|ref|XP_002273430.2| PREDICTED: 1-aminocyclopropane-1-carboxylate oxidase	GO:0009693 ethylene biosynthetic process | GO:0009835 ripening | GO:0055114 oxidation-reduction process	-	GO:0046872 metal ion binding | GO:0031418 L-ascorbic acid binding | GO:0009815 1-aminocyclopropane-1-carboxylate oxidase activity | GO:0016706 oxidoreductase activity, acting on paired donors, with incorporation or reduction of molecular oxygen, 2-oxoglutarate as one donor, and incorporation of one atom each of oxygen into both donors	-	-	GO only
MGB_c5611	4.46282	-	-	-	-	-	-
MGB_c14686	4.44996	gi|224096614|ref|XP_002334688.1| predicted protein	GO:0051707 response to other organism	GO:0016023 cytoplasmic membrane-bounded vesicle	-	-	pfam00314 Thaumatin	GO & Domain
MGB_c12361	4.42468	-	-	-	-	-	-
MGB_lrc7445	4.40617	-	-	-	-	-	-
MGB_c13634	4.38299	-	-	-	-	-	-
MGB_c21616	4.32932	gi|284504570|gb|ADB90475.1| pectate lyase	-	GO:0005576 extracellular region	GO:0030570 pectate lyase activity | GO:0046872 metal ion binding	-	-	GO only
MGB_s24730	4.27448	gi|284504570|gb|ADB90475.1| pectate lyase	-	-	GO:0030570 pectate lyase activity	-	-	GO only
MGB_lrc6550	4.23959	-	-	-	-	-	-
MGB_s22612	4.22802	-	-	-	-	-	-
MGB_lrc2892	4.21586	-	-	-	-	-	-
MGB_s29779	4.21226	gi|23466403|tpg|DAA00292.1| TPA_exp: putative phytosulfokine peptide precursor	GO:0008283 cell proliferation | GO:0007165 signal transduction | GO:0040007 growth	GO:0005576 extracellular region	GO:0008083 growth factor activity	-	-	GO only
MGB_c19088	4.20782	-	-	-	-	-	-
MGB_lrc12331	4.19369	gi|188509922|gb|ACD56611.1| putative photosystem II protein	GO:0010196 nonphotochemical quenching | GO:0015979 photosynthesis | GO:0080167 response to karrikin	GO:0009523 photosystem II | GO:0016021 integral to membrane | GO:0009517 PSII associated light-harvesting complex II	GO:0051738 xanthophyll binding | GO:0016168 chlorophyll binding	-	pfam00504 Chloroa_b-bind	GO & Domain
MGB_s21495	4.18653	gi|284504570|gb|ADB90475.1| pectate lyase	-	GO:0005576 extracellular region	GO:0030570 pectate lyase activity | GO:0046872 metal ion binding	-	-	GO only
MGB_c18252	4.17107	-	-	-	-	-	-
MGB_c10658	4.16229	gi|284504570|gb|ADB90475.1| pectate lyase	-	-	GO:0030570 pectate lyase activity	-	-	GO only
MGB_c7976	4.15422	gi|284504570|gb|ADB90475.1| pectate lyase	-	-	GO:0030570 pectate lyase activity	-	-	GO only
MGB_s23875	4.15309	gi|284504570|gb|ADB90475.1| pectate lyase	-	-	GO:0030570 pectate lyase activity	-	-	GO only
MGB_c11964	4.14975	gi|29419473|gb|AAO61853.1| glutathione S-transferase F1	GO:0009407 toxin catabolic process | GO:0006749 glutathione metabolic process | GO:0006803 glutathione conjugation reaction	GO:0005739 mitochondrion	GO:0004364 glutathione transferase activity	-	pfam00043 GST_C | pfam13410 GST_C_2	GO & Domain
MGB_s28467	4.14573	gi|284504570|gb|ADB90475.1| pectate lyase	-	GO:0005576 extracellular region	GO:0030570 pectate lyase activity | GO:0046872 metal ion binding	-	-	GO only
MGB_c21407	4.13043	gi|284504570|gb|ADB90475.1| pectate lyase	-	-	GO:0030570 pectate lyase activity	-	-	GO only
MGB_s21184	4.11699	gi|284504570|gb|ADB90475.1| pectate lyase	-	-	GO:0030570 pectate lyase activity	-	-	GO only
MGB_lrc29959	4.10814	gi|224082458|ref|XP_002306699.1| predicted protein	-	-	-	-	-
MGB_c3405	4.07578	gi|224103361|ref|XP_002313026.1| predicted protein	GO:0006771 riboflavin metabolic process | GO:0019497 hexachlorocyclohexane metabolic process | GO:0006470 protein dephosphorylation	GO:0005615 extracellular space | GO:0009505 plant-type cell wall | GO:0009506 plasmodesma | GO:0005829 cytosol | GO:0008287 protein serine/threonine phosphatase complex	GO:0003993 acid phosphatase activity | GO:0030145 manganese ion binding | GO:0004722 protein serine/threonine phosphatase activity	-	pfam14008 Metallophos_C	GO & Domain
MGB_c4122	4.04463	gi|284504570|gb|ADB90475.1| pectate lyase	-	GO:0005576 extracellular region	GO:0030570 pectate lyase activity | GO:0046872 metal ion binding	-	-	GO only
MGB_c23853	4.02656	gi|284504570|gb|ADB90475.1| pectate lyase	-	GO:0005576 extracellular region	GO:0030570 pectate lyase activity | GO:0046872 metal ion binding	-	-	GO only
MGB_lrc3739	4.02037	gi|357513725|ref|XP_003627151.1| Ubiquitin	-	-	-	-	pfam00240 ubiquitin | pfam11976 Rad60-SLD | pfam13881 Rad60-SLD_2 | pfam13019 Telomere_Sde2	Domain only
MGB_s26288	4.00643	gi|284504570|gb|ADB90475.1| pectate lyase	-	GO:0005576 extracellular region	GO:0030570 pectate lyase activity | GO:0046872 metal ion binding	-	-	GO only
MGB_c20467	4.00348	gi|284504570|gb|ADB90475.1| pectate lyase	-	GO:0005576 extracellular region	GO:0030570 pectate lyase activity | GO:0046872 metal ion binding	-	-	GO only
MGB_lrc2126	3.99586	gi|159138939|gb|ABW89469.1| low molecular weight heat shock protein	GO:0006950 response to stress	GO:0005737 cytoplasm	-	-	pfam00011 HSP20	GO & Domain
MGB_c3951	3.96917	gi|284504570|gb|ADB90475.1| pectate lyase	-	GO:0005576 extracellular region	GO:0030570 pectate lyase activity | GO:0046872 metal ion binding	-	-	GO only
MGB_s25722	3.95795	gi|284504570|gb|ADB90475.1| pectate lyase	-	GO:0005576 extracellular region	GO:0030570 pectate lyase activity | GO:0046872 metal ion binding	-	-	GO only
MGB_c3239	3.87694	gi|297806991|ref|XP_002871379.1| mthsc70-2	-	-	-	-	-
MGB_c3382	3.8398	gi|284504570|gb|ADB90475.1| pectate lyase	-	GO:0005576 extracellular region	GO:0030570 pectate lyase activity | GO:0046872 metal ion binding	-	-	GO only
MGB_c4413	3.82347	gi|284504570|gb|ADB90475.1| pectate lyase	-	-	GO:0030570 pectate lyase activity	-	pfam00544 Pec_lyase_C	GO & Domain
MGB_s21783	3.77003	gi|255550111|ref|XP_002516106.1| heat-shock protein, putative	GO:0006950 response to stress	GO:0005737 cytoplasm	-	-	pfam00011 HSP20	GO & Domain
MGB_lrc2793	3.76198	-	-	-	-	-	-
MGB_s28091	3.7399	-	-	-	-	-	-
MGB_c1493	3.73483	gi|224081248|ref|XP_002306351.1| stress enhanced protein 2	GO:0009765 photosynthesis, light harvesting | GO:0048481 ovule development	GO:0009535 chloroplast thylakoid membrane | GO:0005667 transcription factor complex	GO:0003700 sequence-specific DNA binding transcription factor activity | GO:0003677 DNA binding | GO:0005515 protein binding | GO:0016168 chlorophyll binding	-	-	GO only
MGB_c8753	3.72637	gi|351726996|ref|NP_001235098.1| proline-rich protein precursor	-	-	-	-	-
MGB_s28461	3.72318	gi|225435367|ref|XP_002285296.1| PREDICTED: ripening-related protein grip22-like	-	GO:0005576 extracellular region | GO:0016023 cytoplasmic membrane-bounded vesicle	-	-	pfam03330 DPBB_1 | pfam00967 Barwin	GO & Domain
MGB_lrc831	3.65766	gi|359475044|ref|XP_003631574.1| PREDICTED: uncharacterized protein LOC100245206	GO:0009664 plant-type cell wall organization	GO:0005618 cell wall	-	-	-	GO only
MGB_lrc9434	3.65294	gi|224100565|ref|XP_002311925.1| predicted protein	-	-	-	-	pfam01200 Ribosomal_S28e	Domain only
MGB_c17290	3.61739	-	-	-	-	-	-
MGB_c6677	3.61352	gi|118485725|gb|ABK94712.1| unknown	-	GO:0046658 anchored to plasma membrane	-	-	-	GO only
MGB_c14542	3.60993	gi|224078098|ref|XP_002305487.1| predicted protein	-	-	-	-	pfam01190 Pollen_Ole_e_I	Domain only
MGB_s27874	3.5951	-	-	-	-	-	-
MGB_c9946	3.59329	gi|300119952|gb|ADJ68001.1| nitrite reductase protein	GO:0042128 nitrate assimilation | GO:0006810 transport | GO:0022900 electron transport chain	GO:0009507 chloroplast	GO:0048307 ferredoxin-nitrite reductase activity | GO:0020037 heme binding | GO:0051539 4 iron, 4 sulfur cluster binding	-	-	GO only
MGB_lrc373	3.57906	gi|85701136|sp|P84527.1|KIWEL_ACTDE RecName: Full=Kiwellin; AltName: Allergen=Act d 5; Contains: RecName: Full=Kissper; Contains: RecName: Full=KiTH-3; Contains: RecName: Full=KiTH-1; Contains: RecName: Full=KiTH-2	-	GO:0005576 extracellular region | GO:0016023 cytoplasmic membrane-bounded vesicle	-	-	pfam03330 DPBB_1 | pfam00967 Barwin	GO & Domain
MGB_c11601	3.56279	gi|85701136|sp|P84527.1|KIWEL_ACTDE RecName: Full=Kiwellin; AltName: Allergen=Act d 5; Contains: RecName: Full=Kissper; Contains: RecName: Full=KiTH-3; Contains: RecName: Full=KiTH-1; Contains: RecName: Full=KiTH-2	-	GO:0005576 extracellular region | GO:0016023 cytoplasmic membrane-bounded vesicle	-	-	pfam03330 DPBB_1	GO & Domain
MGB_s27953	3.55411	-	-	-	-	-	-
MGB_s28289	3.50419	gi|37933812|gb|AAP73794.1| 17.7 kDa heat shock protein	-	-	-	-	-
MGB_c4327	3.49987	gi|284504570|gb|ADB90475.1| pectate lyase	-	-	GO:0030570 pectate lyase activity	-	pfam00544 Pec_lyase_C | pfam13229 Beta_helix	GO & Domain
MGB_c13209	3.49621	gi|85701136|sp|P84527.1|KIWEL_ACTDE RecName: Full=Kiwellin; AltName: Allergen=Act d 5; Contains: RecName: Full=Kissper; Contains: RecName: Full=KiTH-3; Contains: RecName: Full=KiTH-1; Contains: RecName: Full=KiTH-2	-	GO:0005576 extracellular region	-	-	-	GO only
MGB_lrc3179	3.48063	gi|297737969|emb|CBI27170.3| unnamed protein product	-	-	-	-	pfam14299 PP2	Domain only
MGB_lrc6804	3.43996	gi|118489125|gb|ABK96369.1| unknown	GO:0007267 cell-cell signaling | GO:0007165 signal transduction	GO:0009506 plasmodesma | GO:0009505 plant-type cell wall | GO:0048046 apoplast	GO:0004871 signal transducer activity	-	pfam05498 RALF	GO & Domain
MGB_s28545	3.43425	gi|37933812|gb|AAP73794.1| 17.7 kDa heat shock protein	-	-	-	-	-
MGB_s22132	3.42997	gi|15149875|emb|CAC39481.2| metallothionein-like protein	-	-	GO:0046872 metal ion binding	-	-	GO only
MGB_c14314	3.32371	-	-	-	-	-	-
MGB_c9766	3.26962	gi|255578235|ref|XP_002529985.1| orf protein, putative	-	-	-	-	-
MGB_lrc4067	3.25096	gi|189498314|gb|ACE06753.1| plastid acyl carrier protein	GO:0006633 fatty acid biosynthetic process | GO:0055114 oxidation-reduction process | GO:0006810 transport | GO:0042967 acyl-carrier-protein biosynthetic process	GO:0009507 chloroplast	GO:0016491 oxidoreductase activity | GO:0000036 acyl carrier activity | GO:0048037 cofactor binding | GO:0031177 phosphopantetheine binding	-	pfam00550 PP-binding	GO & Domain
MGB_s28073	3.21445	gi|37933812|gb|AAP73794.1| 17.7 kDa heat shock protein	-	-	-	-	-
MGB_s25667	3.20261	-	-	-	-	-	-
MGB_c3869	3.17711	gi|355526575|gb|AES93118.1| geraniol-10-hydroxylase	GO:0055114 oxidation-reduction process | GO:0006118 electron transport	GO:0005789 endoplasmic reticulum membrane | GO:0005792 microsome | GO:0016021 integral to membrane	GO:0009055 electron carrier activity | GO:0020037 heme binding | GO:0019825 oxygen binding | GO:0050593 N-methylcoclaurine 3'-monooxygenase activity	-	-	GO only
MGB_lrc12398	3.16567	gi|118484931|gb|ABK94331.1| unknown	GO:0050832 defense response to fungus | GO:0009409 response to cold | GO:0042538 hyperosmotic salinity response	GO:0016021 integral to membrane	-	-	pfam01679 Pmp3	GO & Domain
MGB_c18308	3.16472	gi|224121840|ref|XP_002330666.1| predicted protein	-	-	GO:0005488 binding	-	pfam04064 DUF384	GO & Domain
MGB_c18844	3.1406	gi|159138941|gb|ABW89470.1| low molecular weight heat shock protein	-	-	-	-	-
MGB_lrc4470	3.13126	gi|284504570|gb|ADB90475.1| pectate lyase	-	GO:0016020 membrane	GO:0030570 pectate lyase activity	-	-	GO only
MGB_s29272	3.11653	gi|37933812|gb|AAP73794.1| 17.7 kDa heat shock protein	-	-	-	-	-
MGB_c6875	3.07592	-	-	-	-	-	-
MGB_c15923	3.06362	gi|153805694|gb|ABS52572.1| cysteine proteinase inhibitor	-	-	GO:0004869 cysteine-type endopeptidase inhibitor activity	-	-	GO only
MGB_lrc5471	3.05499	gi|186898205|gb|ACC93947.1| heat-shock protein 70	GO:0009615 response to virus | GO:0055114 oxidation-reduction process | GO:0006457 protein folding | GO:0009408 response to heat | GO:0009617 response to bacterium | GO:0016567 protein ubiquitination | GO:0046686 response to cadmium ion | GO:0009644 response to high light intensity | GO:0042542 response to hydrogen peroxide	GO:0005829 cytosol | GO:0005618 cell wall | GO:0005739 mitochondrion | GO:0005774 vacuolar membrane | GO:0005886 plasma membrane	GO:0031625 ubiquitin protein ligase binding | GO:0005524 ATP binding | GO:0032440 2-alkenal reductase [NAD(P)] activity	-	-	GO only
MGB_c10534	3.04448	-	-	-	-	-	-
MGB_s29128	3.01899	gi|37933812|gb|AAP73794.1| 17.7 kDa heat shock protein	-	-	-	-	-
MGB_c4673	3.01463	-	-	-	-	-	-
MGB_c18304	3.00552	-	-	-	-	-	-
MGB_c11715	2.99298	gi|118488655|gb|ABK96139.1| unknown	GO:0006534 cysteine metabolic process | GO:0006555 methionine metabolic process	-	GO:0030170 pyridoxal phosphate binding | GO:0016829 lyase activity | GO:0003962 cystathionine gamma-synthase activity	-	-	GO only
MGB_lrc4325	2.9852	gi|211906510|gb|ACJ11748.1| major latex-like protein	-	-	-	-	pfam00407 Bet_v_1	Domain only
MGB_c9245	2.97554	gi|255577086|ref|XP_002529427.1| Kiwellin, putative	-	GO:0005576 extracellular region | GO:0016023 cytoplasmic membrane-bounded vesicle	-	-	-	GO only
MGB_lrc9923	2.96734	gi|225439002|ref|XP_002284455.1| PREDICTED: 60S ribosomal protein L26-1 isoform 1	GO:0009409 response to cold | GO:0006412 translation | GO:0042254 ribosome biogenesis	GO:0005730 nucleolus | GO:0005886 plasma membrane | GO:0005774 vacuolar membrane | GO:0022625 cytosolic large ribosomal subunit | GO:0009507 chloroplast	GO:0003735 structural constituent of ribosome | GO:0005515 protein binding	-	pfam00467 KOW	GO & Domain
MGB_s23291	2.95248	gi|284504570|gb|ADB90475.1| pectate lyase	-	GO:0005576 extracellular region	GO:0030570 pectate lyase activity | GO:0046872 metal ion binding	-	-	GO only
MGB_s30006	2.94668	-	-	-	-	-	-
MGB_c9388	2.94574	gi|224136750|ref|XP_002322406.1| predicted protein	GO:0042545 cell wall modification | GO:0043086 negative regulation of catalytic activity | GO:0055114 oxidation-reduction process | GO:0006118 electron transport | GO:0005982 starch metabolic process | GO:0005985 sucrose metabolic process	GO:0009505 plant-type cell wall | GO:0009506 plasmodesma | GO:0005886 plasma membrane | GO:0005774 vacuolar membrane | GO:0005576 extracellular region	GO:0046910 pectinesterase inhibitor activity | GO:0009055 electron carrier activity | GO:0004497 monooxygenase activity | GO:0020037 heme binding | GO:0030599 pectinesterase activity | GO:0016705 oxidoreductase activity, acting on paired donors, with incorporation or reduction of molecular oxygen	-	-	GO only
MGB_c8824	2.94491	-	-	-	-	-	-
MGB_c5562	2.93295	gi|255548988|ref|XP_002515550.1| peptidyl-prolyl cis-trans isomerase, putative	GO:0006457 protein folding | GO:0000413 protein peptidyl-prolyl isomerization	-	GO:0003755 peptidyl-prolyl cis-trans isomerase activity	-	-	GO only
MGB_c14097	2.90857	gi|224088780|ref|XP_002308537.1| predicted protein	-	-	-	-	-
MGB_s23627	2.90796	gi|238617675|gb|ACR46959.1| metallothionein 2b	-	-	GO:0046872 metal ion binding	-	-	GO only
MGB_s24450	2.87771	gi|15149875|emb|CAC39481.2| metallothionein-like protein	-	-	GO:0046872 metal ion binding	-	pfam01439 Metallothio_2	GO & Domain
MGB_lrc4966	2.86197	gi|211906506|gb|ACJ11746.1| luminal binding protein	GO:0055114 oxidation-reduction process | GO:0034976 response to endoplasmic reticulum stress | GO:0006457 protein folding | GO:0010197 polar nucleus fusion | GO:0009408 response to heat | GO:0046686 response to cadmium ion	GO:0005829 cytosol | GO:0005618 cell wall | GO:0005730 nucleolus | GO:0009506 plasmodesma | GO:0005774 vacuolar membrane | GO:0016023 cytoplasmic membrane-bounded vesicle | GO:0005788 endoplasmic reticulum lumen | GO:0005886 plasma membrane	GO:0005524 ATP binding | GO:0032440 2-alkenal reductase [NAD(P)] activity	-	-	GO only
MGB_s24895	2.83906	gi|37933812|gb|AAP73794.1| 17.7 kDa heat shock protein	-	-	-	-	-
MGB_c9455	2.83468	gi|224088780|ref|XP_002308537.1| predicted protein	GO:0006950 response to stress	GO:0005737 cytoplasm	-	-	-	GO only
MGB_lrc23131	2.82028	gi|255550111|ref|XP_002516106.1| heat-shock protein, putative	GO:0006950 response to stress	GO:0005737 cytoplasm	-	-	pfam00011 HSP20	GO & Domain
MGB_c4003	2.81363	gi|284504570|gb|ADB90475.1| pectate lyase	-	-	GO:0030570 pectate lyase activity	-	pfam00544 Pec_lyase_C | pfam13229 Beta_helix	GO & Domain
MGB_s28592	2.80785	gi|68131792|gb|AAY85180.1| pectate lyase	-	GO:0016020 membrane	GO:0030570 pectate lyase activity	-	pfam00544 Pec_lyase_C | pfam13229 Beta_helix	GO & Domain
MGB_c24845	2.80535	gi|284504570|gb|ADB90475.1| pectate lyase	-	GO:0005576 extracellular region	GO:0030570 pectate lyase activity | GO:0046872 metal ion binding	-	-	GO only
MGB_lrc25036	2.80242	gi|159138939|gb|ABW89469.1| low molecular weight heat shock protein	GO:0006950 response to stress	GO:0005737 cytoplasm	-	-	-	GO only
MGB_s28977	2.80231	gi|255550111|ref|XP_002516106.1| heat-shock protein, putative	GO:0006950 response to stress	GO:0005737 cytoplasm	-	-	pfam00011 HSP20	GO & Domain
MGB_c10606	2.79798	gi|224122360|ref|XP_002318815.1| predicted protein	-	-	-	-	-
MGB_s21119	2.7929	-	-	-	-	-	-
MGB_c1672	2.74665	gi|224084299|ref|XP_002307254.1| predicted protein	GO:0055114 oxidation-reduction process	-	GO:0016491 oxidoreductase activity | GO:0000166 nucleotide binding	-	-	GO only
MGB_c11220	2.74048	gi|224085191|ref|XP_002307515.1| predicted protein	GO:0006413 translational initiation | GO:0042254 ribosome biogenesis	GO:0009506 plasmodesma | GO:0005886 plasma membrane | GO:0005618 cell wall | GO:0005774 vacuolar membrane | GO:0022627 cytosolic small ribosomal subunit	GO:0003735 structural constituent of ribosome | GO:0003723 RNA binding	-	pfam00416 Ribosomal_S13	GO & Domain
MGB_lrc12216	2.73574	gi|159138939|gb|ABW89469.1| low molecular weight heat shock protein	-	-	-	-	-
MGB_c3621	2.73544	gi|68131792|gb|AAY85180.1| pectate lyase	-	-	GO:0030570 pectate lyase activity	-	pfam00544 Pec_lyase_C | pfam13229 Beta_helix	GO & Domain
MGB_c17698	2.72195	gi|140083605|gb|ABO84842.1| cytosolic class II small heat-shock protein HSP17.5	-	-	-	-	-
MGB_lrc15015	2.71146	gi|57231728|gb|AAW47577.1| metallothionein-like	-	-	GO:0046872 metal ion binding	-	pfam01439 Metallothio_2	GO & Domain
MGB_c25513	2.67892	gi|159138939|gb|ABW89469.1| low molecular weight heat shock protein	GO:0006950 response to stress	GO:0005737 cytoplasm	-	-	pfam00011 HSP20	GO & Domain
MGB_lrc21230	2.65701	gi|159138939|gb|ABW89469.1| low molecular weight heat shock protein	GO:0006950 response to stress	GO:0005737 cytoplasm	-	-	pfam00011 HSP20	GO & Domain
MGB_c12059	2.64369	gi|255629039|gb|ACU14864.1| unknown	GO:0006098 pentose-phosphate shunt | GO:0015976 carbon utilization	GO:0005829 cytosol | GO:0005886 plasma membrane	GO:0046872 metal ion binding | GO:0004750 ribulose-phosphate 3-epimerase activity	-	-	GO only
MGB_c20022	2.64344	-	-	-	-	-	-
MGB_lrc4718	2.63394	gi|351727929|ref|NP_001235130.1| heat shock 22 kDa protein, mitochondrial	GO:0009408 response to heat	GO:0005739 mitochondrion | GO:0009570 chloroplast stroma	-	-	pfam00011 HSP20	GO & Domain
MGB_lrc3281	2.63242	gi|297737946|emb|CBI27147.3| unnamed protein product	GO:0006412 translation | GO:0042254 ribosome biogenesis	GO:0022625 cytosolic large ribosomal subunit	GO:0003735 structural constituent of ribosome	-	pfam00935 Ribosomal_L44	GO & Domain
MGB_lrc17080	2.62189	-	-	-	-	-	-
MGB_s24323	2.61143	gi|15149875|emb|CAC39481.2| metallothionein-like protein	-	-	GO:0046872 metal ion binding	-	pfam01439 Metallothio_2	GO & Domain
MGB_s29911	2.60465	gi|75184387|sp|Q9M4H4.1|GRI22_VITVI RecName: Full=Ripening-related protein grip22; Flags: Precursor	-	-	-	-	-
MGB_c8128	2.60383	-	-	-	-	-	-
MGB_c13085	2.59352	gi|18399515|ref|NP_565492.1| diacylglycerol kinase 5	GO:0007205 activation of protein kinase C activity by G-protein coupled receptor protein signaling pathway | GO:0009395 phospholipid catabolic process | GO:0046486 glycerolipid metabolic process	-	GO:0004143 diacylglycerol kinase activity	-	-	GO only
MGB_lrc16007	2.58881	gi|297737946|emb|CBI27147.3| unnamed protein product	GO:0006412 translation | GO:0042254 ribosome biogenesis	GO:0022625 cytosolic large ribosomal subunit	GO:0003735 structural constituent of ribosome	-	pfam00935 Ribosomal_L44	GO & Domain
MGB_lrc2931	2.57673	gi|118484689|gb|ABK94215.1| unknown	-	GO:0005615 extracellular space	-	-	pfam01190 Pollen_Ole_e_I	GO & Domain
MGB_lrc1197	2.57448	gi|159138935|gb|ABW89467.1| low molecular weight heat shock protein	GO:0006950 response to stress	GO:0005737 cytoplasm	-	-	pfam00011 HSP20	GO & Domain
MGB_c11917	2.5622	gi|351721866|ref|NP_001236968.1| 40S ribosomal protein S11	-	-	-	-	-
MGB_c6473	2.55326	gi|284504570|gb|ADB90475.1| pectate lyase	-	GO:0005576 extracellular region	GO:0030570 pectate lyase activity | GO:0046872 metal ion binding	-	-	GO only
MGB_c15476	2.53739	gi|51969574|dbj|BAD43479.1| unknown protein	GO:0055085 transmembrane transport	GO:0016021 integral to membrane	GO:0005509 calcium ion binding	-	pfam01699 Na_Ca_ex	GO & Domain
MGB_c15897	2.53613	gi|297744657|emb|CBI37919.3| unnamed protein product	-	GO:0005618 cell wall	-	-	pfam01190 Pollen_Ole_e_I	GO & Domain
MGB_lrc3003	2.53359	gi|147798417|emb|CAN70138.1| hypothetical protein VITISV_043274	GO:0006950 response to stress	GO:0005737 cytoplasm	-	-	pfam00011 HSP20	GO & Domain
MGB_c7888	2.51888	gi|224110774|ref|XP_002315633.1| multidrug resistance protein ABC transporter family	GO:0055085 transmembrane transport | GO:0055114 oxidation-reduction process | GO:0006200 ATP catabolic process	GO:0016021 integral to membrane	GO:0042626 ATPase activity, coupled to transmembrane movement of substances | GO:0005524 ATP binding | GO:0032440 2-alkenal reductase [NAD(P)] activity	-	pfam00005 ABC_tran | pfam13191 AAA_16 | pfam13207 AAA_17	GO & Domain
MGB_c24051	2.51452	gi|68131792|gb|AAY85180.1| pectate lyase	-	-	GO:0030570 pectate lyase activity	-	pfam00544 Pec_lyase_C | pfam13229 Beta_helix	GO & Domain
MGB_c8596	2.51408	gi|255584692|ref|XP_002533067.1| conserved hypothetical protein	-	-	-	-	-
MGB_s24807	2.50342	gi|284504570|gb|ADB90475.1| pectate lyase	-	GO:0005576 extracellular region	GO:0030570 pectate lyase activity | GO:0046872 metal ion binding	-	-	GO only
MGB_c6015	2.5023	gi|284504570|gb|ADB90475.1| pectate lyase	-	-	GO:0030570 pectate lyase activity	-	pfam00544 Pec_lyase_C | pfam13229 Beta_helix	GO & Domain
MGB_c16745	2.4973	gi|225435367|ref|XP_002285296.1| PREDICTED: ripening-related protein grip22-like	-	GO:0005576 extracellular region | GO:0016023 cytoplasmic membrane-bounded vesicle	-	-	pfam03330 DPBB_1	GO & Domain
MGB_c8302	2.48237	gi|2706515|emb|CAA73220.1| isoflavone reductase-like protein	GO:0055114 oxidation-reduction process | GO:0009813 flavonoid biosynthetic process	-	GO:0047526 2'-hydroxyisoflavone reductase activity | GO:0000166 nucleotide binding	-	-	GO only
MGB_c7229	2.47637	-	-	-	-	-	-
MGB_lrc2663	2.47511	gi|255550111|ref|XP_002516106.1| heat-shock protein, putative	-	-	-	-	pfam00011 HSP20	Domain only
MGB_c11078	2.47473	gi|140083605|gb|ABO84842.1| cytosolic class II small heat-shock protein HSP17.5	-	-	-	-	-
MGB_lrc12461	2.47262	gi|159138939|gb|ABW89469.1| low molecular weight heat shock protein	GO:0006950 response to stress	GO:0005737 cytoplasm	-	-	pfam00011 HSP20	GO & Domain
MGB_c11237	2.47219	gi|118406886|gb|ABK81651.1| glutathione S-transferase	GO:0009407 toxin catabolic process | GO:0042742 defense response to bacterium | GO:0009409 response to cold | GO:0009651 response to salt stress | GO:0080167 response to karrikin | GO:0006749 glutathione metabolic process | GO:0006803 glutathione conjugation reaction	GO:0009941 chloroplast envelope | GO:0005774 vacuolar membrane | GO:0010319 stromule | GO:0009570 chloroplast stroma | GO:0009579 thylakoid | GO:0005634 nucleus	GO:0004364 glutathione transferase activity | GO:0043295 glutathione binding	-	pfam00043 GST_C | pfam13410 GST_C_2	GO & Domain
MGB_lrc1850	2.46468	gi|159138935|gb|ABW89467.1| low molecular weight heat shock protein	GO:0006950 response to stress	GO:0005737 cytoplasm	-	-	pfam00011 HSP20	GO & Domain
MGB_lrc1810	2.45578	gi|59042581|gb|AAW83819.1| GASA2-like protein	-	-	-	-	pfam02704 GASA	Domain only
MGB_c26143	2.45306	gi|233955399|gb|ACQ91203.1| calreticulin	GO:0006979 response to oxidative stress | GO:0006457 protein folding | GO:0009651 response to salt stress | GO:0055074 calcium ion homeostasis | GO:0046686 response to cadmium ion	GO:0005829 cytosol | GO:0005739 mitochondrion | GO:0009506 plasmodesma | GO:0005774 vacuolar membrane | GO:0005788 endoplasmic reticulum lumen | GO:0009507 chloroplast	GO:0005509 calcium ion binding | GO:0051082 unfolded protein binding | GO:0005529 sugar binding	-	-	GO only
MGB_c13778	2.45251	-	-	-	-	-	-
MGB_lrc24325	2.44857	gi|159138939|gb|ABW89469.1| low molecular weight heat shock protein	GO:0006950 response to stress	GO:0005737 cytoplasm	-	-	-	GO only
MGB_lrc20716	2.44667	gi|59042581|gb|AAW83819.1| GASA2-like protein	-	GO:0016023 cytoplasmic membrane-bounded vesicle	-	-	pfam02704 GASA	GO & Domain
MGB_c12612	2.43885	gi|224077612|ref|XP_002305327.1| predicted protein	GO:0006012 galactose metabolic process | GO:0006094 gluconeogenesis | GO:0006096 glycolysis	-	GO:0030246 carbohydrate binding | GO:0004034 aldose 1-epimerase activity	-	-	GO only
MGB_c16117	2.42807	-	-	-	-	-	-
MGB_c15030	2.41939	-	-	-	-	-	-
MGB_c20336	2.41497	gi|70609690|gb|AAZ05070.1| glutamate decarboxylase	GO:0006536 glutamate metabolic process | GO:0046686 response to cadmium ion | GO:0055114 oxidation-reduction process | GO:0006522 alanine metabolic process | GO:0006531 aspartate metabolic process | GO:0019482 beta-alanine metabolic process | GO:0019530 taurine metabolic process	GO:0005634 nucleus | GO:0005829 cytosol	GO:0030170 pyridoxal phosphate binding | GO:0004351 glutamate decarboxylase activity | GO:0016706 oxidoreductase activity, acting on paired donors, with incorporation or reduction of molecular oxygen, 2-oxoglutarate as one donor, and incorporation of one atom each of oxygen into both donors | GO:0016702 oxidoreductase activity, acting on single donors with incorporation of molecular oxygen, incor…	-	-	GO only
MGB_c1858	2.41348	gi|224080626|ref|XP_002306185.1| predicted protein	GO:0030001 metal ion transport | GO:0010286 heat acclimation	GO:0009506 plasmodesma | GO:0005886 plasma membrane	GO:0046872 metal ion binding | GO:0005515 protein binding	-	-	GO only
MGB_s26757	2.40772	gi|159138939|gb|ABW89469.1| low molecular weight heat shock protein	-	-	-	-	-
MGB_c8072	2.4069	gi|357513725|ref|XP_003627151.1| Ubiquitin	-	-	-	-	pfam00240 ubiquitin | pfam11976 Rad60-SLD | pfam13881 Rad60-SLD_2 | pfam13019 Telomere_Sde2	Domain only
MGB_s23631	2.40455	gi|159138939|gb|ABW89469.1| low molecular weight heat shock protein	GO:0006950 response to stress	GO:0005737 cytoplasm	-	-	-	GO only
MGB_lrc28099	2.3875	gi|3094012|gb|AAC15460.1| cold-regulated LTCOR12	-	-	-	-	-
MGB_c18089	2.38471	gi|197209782|dbj|BAG68930.1| cytochrome P450 monooxygenase	GO:0055114 oxidation-reduction process | GO:0006118 electron transport	GO:0016021 integral to membrane	GO:0020037 heme binding | GO:0016705 oxidoreductase activity, acting on paired donors, with incorporation or reduction of molecular oxygen | GO:0004497 monooxygenase activity | GO:0009055 electron carrier activity	-	-	GO only
MGB_s25537	2.38342	-	-	-	-	-	-
MGB_c23061	2.36354	-	-	-	-	-	-
MGB_lrc1795	2.35822	gi|159138941|gb|ABW89470.1| low molecular weight heat shock protein	GO:0006950 response to stress	GO:0005737 cytoplasm	-	-	pfam00011 HSP20	GO & Domain
MGB_c17296	2.35785	gi|225468755|ref|XP_002274634.1| PREDICTED: uncharacterized protein LOC100255767	-	-	-	-	pfam14009 DUF4228	Domain only
MGB_s29914	2.35781	gi|255550111|ref|XP_002516106.1| heat-shock protein, putative	GO:0006950 response to stress	GO:0005737 cytoplasm	-	-	pfam00011 HSP20	GO & Domain
MGB_c14858	2.35101	gi|118489040|gb|ABK96327.1| unknown	GO:0009765 photosynthesis, light harvesting	GO:0016020 membrane | GO:0009507 chloroplast	-	-	pfam00504 Chloroa_b-bind	GO & Domain
MGB_c13568	2.33503	-	-	-	-	-	-
MGB_lrc81	2.33362	gi|188509922|gb|ACD56611.1| putative photosystem II protein	GO:0010196 nonphotochemical quenching | GO:0015979 photosynthesis | GO:0080167 response to karrikin	GO:0009523 photosystem II | GO:0016021 integral to membrane | GO:0009517 PSII associated light-harvesting complex II	GO:0051738 xanthophyll binding | GO:0016168 chlorophyll binding	-	pfam00504 Chloroa_b-bind	GO & Domain
MGB_c7515	2.31697	gi|356530838|ref|XP_003533986.1| PREDICTED: uncharacterized protein LOC100817630	-	-	-	-	-
MGB_c9619	2.29787	gi|198400343|gb|ACH87180.1| unknown protein	-	-	-	-	-
MGB_c15649	2.29525	gi|1684851|gb|AAB36543.1| DnaJ-like protein	-	-	-	-	-
MGB_c6932	2.29251	gi|150416575|gb|ABR68795.1| aquaporin gamma-TIP	GO:0006810 transport	GO:0016021 integral to membrane	GO:0005215 transporter activity	-	-	GO only
MGB_lrc29143	2.29154	gi|224128404|ref|XP_002320321.1| predicted protein	-	-	-	-	-
MGB_s26639	2.29069	gi|284504570|gb|ADB90475.1| pectate lyase	-	GO:0005576 extracellular region	GO:0030570 pectate lyase activity | GO:0046872 metal ion binding	-	-	GO only
MGB_c1882	2.27052	gi|255558690|ref|XP_002520369.1| 4-hydroxyphenylpyruvate dioxygenase, putative	GO:0006572 tyrosine catabolic process | GO:0006559 L-phenylalanine catabolic process | GO:0055114 oxidation-reduction process	GO:0009536 plastid	GO:0046872 metal ion binding | GO:0003868 4-hydroxyphenylpyruvate dioxygenase activity	-	-	GO only
MGB_lrc11850	2.26586	gi|153869431|gb|ABS53040.1| Cald5H	GO:0022900 electron transport chain	-	GO:0004497 monooxygenase activity	-	-	GO only
MGB_c9738	2.2579	-	-	-	-	-	-
MGB_c17241	2.25283	-	-	-	-	-	-
MGB_s23929	2.23852	gi|68131792|gb|AAY85180.1| pectate lyase	-	-	GO:0030570 pectate lyase activity	-	pfam00544 Pec_lyase_C | pfam13229 Beta_helix	GO & Domain
MGB_c8992	2.23061	gi|224056136|ref|XP_002298733.1| predicted protein	GO:0009813 flavonoid biosynthetic process	-	GO:0047213 anthocyanidin 3-O-glucosyltransferase activity | GO:0033837 anthocyanin 3'-O-beta-glucosyltransferase activity	-	-	GO only
MGB_c19749	2.22954	-	-	-	-	-	-
MGB_lrc10787	2.22801	gi|225434307|ref|XP_002264609.1| PREDICTED: 60S ribosomal protein L10	GO:0006412 translation | GO:0042254 ribosome biogenesis	GO:0005840 ribosome	GO:0003735 structural constituent of ribosome	-	-	GO only
MGB_s29538	2.22202	gi|225429600|ref|XP_002280460.1| PREDICTED: 17.9 kDa class II heat shock protein	GO:0006950 response to stress	GO:0005737 cytoplasm	-	-	pfam00011 HSP20	GO & Domain
MGB_c9940	2.2197	gi|356524465|ref|XP_003530849.1| PREDICTED: probable glucan endo-1,3-beta-glucosidase A6-like	-	-	-	-	-
MGB_c5866	2.21852	gi|255539116|ref|XP_002510623.1| prolyl endopeptidase, putative	GO:0006508 proteolysis	-	GO:0070008 serine-type exopeptidase activity | GO:0004252 serine-type endopeptidase activity	-	-	GO only
MGB_c1016	2.20212	-	-	-	-	-	-
MGB_c14405	2.19972	gi|171190270|gb|ACB42441.1| aquaporin PIP2;4	GO:0006833 water transport | GO:0055085 transmembrane transport | GO:0009737 response to abscisic acid stimulus	GO:0005773 vacuole | GO:0046658 anchored to plasma membrane | GO:0009506 plasmodesma | GO:0016021 integral to membrane | GO:0005634 nucleus	GO:0005515 protein binding | GO:0015250 water channel activity	-	-	GO only
MGB_s23335	2.1995	gi|147798417|emb|CAN70138.1| hypothetical protein VITISV_043274	GO:0006950 response to stress	-	-	-	pfam00011 HSP20	GO & Domain
MGB_lrc21238	2.19469	gi|159138939|gb|ABW89469.1| low molecular weight heat shock protein	GO:0006950 response to stress	GO:0005737 cytoplasm	-	-	pfam00011 HSP20	GO & Domain
MGB_s24923	2.19312	-	-	-	-	-	-
MGB_lrc861	2.19248	gi|359475044|ref|XP_003631574.1| PREDICTED: uncharacterized protein LOC100245206	-	GO:0005618 cell wall	-	-	-	GO only
MGB_c6831	2.18182	gi|326490093|dbj|BAJ94120.1| predicted protein	-	GO:0016023 cytoplasmic membrane-bounded vesicle	-	-	pfam05042 Caleosin	GO & Domain
MGB_c15457	2.17089	gi|153805694|gb|ABS52572.1| cysteine proteinase inhibitor	-	-	-	-	-
MGB_c8721	2.17053	gi|68131792|gb|AAY85180.1| pectate lyase	-	-	GO:0030570 pectate lyase activity	-	pfam00544 Pec_lyase_C | pfam13229 Beta_helix	GO & Domain
MGB_c2490	2.16893	gi|371927101|gb|AEX58648.1| prolyl oligopeptidase	-	-	-	-	-
MGB_c8637	2.16663	-	-	-	-	-	-
MGB_lrc5714	2.16242	gi|356497462|ref|XP_003517579.1| PREDICTED: heat shock cognate 70 kDa protein 4-like	GO:0006457 protein folding | GO:0009644 response to high light intensity | GO:0042542 response to hydrogen peroxide | GO:0009408 response to heat | GO:0055114 oxidation-reduction process	-	GO:0005524 ATP binding | GO:0032440 2-alkenal reductase [NAD(P)] activity	-	-	GO only
MGB_s28963	2.15994	-	-	-	-	-	-
MGB_s28795	2.13748	gi|147798417|emb|CAN70138.1| hypothetical protein VITISV_043274	GO:0006950 response to stress	GO:0005737 cytoplasm	-	-	pfam00011 HSP20	GO & Domain
MGB_c1913	2.13588	gi|225431637|ref|XP_002263124.1| PREDICTED: gibberellin 3-beta-dioxygenase 4-like	GO:0055114 oxidation-reduction process | GO:0016102 diterpenoid biosynthetic process	GO:0005634 nucleus	GO:0016702 oxidoreductase activity, acting on single donors with incorporation of molecular oxygen, incorporation of two atoms of oxygen | GO:0016707 gibberellin 3-beta-dioxygenase activity	-	pfam03171 2OG-FeII_Oxy	GO & Domain
MGB_lrc14669	2.12519	gi|159138939|gb|ABW89469.1| low molecular weight heat shock protein	GO:0006950 response to stress	GO:0005737 cytoplasm	-	-	-	GO only
MGB_lrc18673	2.12375	gi|255586970|ref|XP_002534082.1| conserved hypothetical protein	GO:0006950 response to stress	-	-	-	pfam00582 Usp	GO & Domain
MGB_c9143	2.12292	gi|376315434|gb|AFB18640.1| PAP10	GO:0006771 riboflavin metabolic process | GO:0019497 hexachlorocyclohexane metabolic process | GO:0006470 protein dephosphorylation	GO:0005615 extracellular space | GO:0009505 plant-type cell wall | GO:0009506 plasmodesma | GO:0005829 cytosol | GO:0008287 protein serine/threonine phosphatase complex	GO:0003993 acid phosphatase activity | GO:0030145 manganese ion binding | GO:0004722 protein serine/threonine phosphatase activity	-	pfam00149 Metallophos	GO & Domain
MGB_c4738	2.12085	gi|284504570|gb|ADB90475.1| pectate lyase	-	GO:0005576 extracellular region	GO:0030570 pectate lyase activity | GO:0046872 metal ion binding	-	-	GO only
MGB_c5401	2.12006	gi|2244740|dbj|BAA21111.1| endo-1,4-beta-glucanase	GO:0005982 starch metabolic process | GO:0005985 sucrose metabolic process	GO:0005576 extracellular region	GO:0030246 carbohydrate binding | GO:0008810 cellulase activity	-	pfam09478 CBM49	GO & Domain
MGB_s23733	2.11852	gi|68131792|gb|AAY85180.1| pectate lyase	-	-	GO:0030570 pectate lyase activity	-	pfam00544 Pec_lyase_C | pfam13229 Beta_helix	GO & Domain
MGB_c29304	2.11621	gi|68131792|gb|AAY85180.1| pectate lyase	-	-	GO:0030570 pectate lyase activity	-	pfam00544 Pec_lyase_C | pfam13229 Beta_helix	GO & Domain
MGB_c16234	2.11602	gi|68131792|gb|AAY85180.1| pectate lyase	-	-	GO:0030570 pectate lyase activity	-	pfam00544 Pec_lyase_C | pfam13229 Beta_helix	GO & Domain
MGB_lrc14937	2.09685	gi|224085670|ref|XP_002307658.1| predicted protein	GO:0042254 ribosome biogenesis | GO:0006412 translation	GO:0005730 nucleolus | GO:0009506 plasmodesma | GO:0005774 vacuolar membrane | GO:0022625 cytosolic large ribosomal subunit | GO:0009507 chloroplast | GO:0005783 endoplasmic reticulum	GO:0003735 structural constituent of ribosome	-	pfam01929 Ribosomal_L14e	GO & Domain
MGB_c3042	2.09287	gi|255545216|ref|XP_002513669.1| conserved hypothetical protein	-	-	-	-	-
MGB_c9174	2.09112	gi|68131792|gb|AAY85180.1| pectate lyase	-	-	GO:0030570 pectate lyase activity	-	pfam00544 Pec_lyase_C | pfam13229 Beta_helix	GO & Domain
MGB_c1235	2.0897	gi|153869431|gb|ABS53040.1| Cald5H	GO:0055114 oxidation-reduction process | GO:0006118 electron transport	-	GO:0020037 heme binding | GO:0016705 oxidoreductase activity, acting on paired donors, with incorporation or reduction of molecular oxygen | GO:0004497 monooxygenase activity | GO:0009055 electron carrier activity	-	-	GO only
MGB_s23966	2.08772	gi|68131792|gb|AAY85180.1| pectate lyase	-	-	GO:0030570 pectate lyase activity	-	pfam00544 Pec_lyase_C | pfam13229 Beta_helix	GO & Domain
MGB_lrc2351	2.08602	gi|209967449|gb|ACJ02353.1| 60S ribosomal protein L27A	GO:0006412 translation | GO:0042254 ribosome biogenesis	GO:0005840 ribosome	GO:0003735 structural constituent of ribosome	-	pfam00828 Ribosomal_L18e	GO & Domain
MGB_lrc19812	2.08512	-	-	-	-	-	-
MGB_lrc184	2.08433	gi|68131792|gb|AAY85180.1| pectate lyase	-	-	GO:0030570 pectate lyase activity	-	pfam00544 Pec_lyase_C | pfam13229 Beta_helix	GO & Domain
MGB_c14146	2.08362	gi|242062832|ref|XP_002452705.1| hypothetical protein SORBIDRAFT_04g031060	-	-	-	-	-
MGB_lrc884	2.08265	gi|255558368|ref|XP_002520211.1| Metalloendoproteinase 1 precursor, putative	GO:0006508 proteolysis	GO:0016023 cytoplasmic membrane-bounded vesicle | GO:0005886 plasma membrane | GO:0031012 extracellular matrix | GO:0031225 anchored to membrane	GO:0004222 metalloendopeptidase activity | GO:0008270 zinc ion binding	-	pfam00413 Peptidase_M10 | pfam01471 PG_binding_1	GO & Domain
MGB_c6471	2.08258	gi|255547720|ref|XP_002514917.1| Small rubber particle protein, putative	-	GO:0005773 vacuole	-	-	pfam05755 REF	GO & Domain
MGB_c16295	2.08129	gi|284504570|gb|ADB90475.1| pectate lyase	-	-	GO:0030570 pectate lyase activity	-	-	GO only
MGB_c8777	2.08097	gi|68131792|gb|AAY85180.1| pectate lyase	-	-	GO:0030570 pectate lyase activity	-	pfam00544 Pec_lyase_C | pfam13229 Beta_helix	GO & Domain
MGB_c9199	2.07854	gi|68131792|gb|AAY85180.1| pectate lyase	-	-	GO:0030570 pectate lyase activity	-	pfam00544 Pec_lyase_C | pfam13229 Beta_helix	GO & Domain
MGB_c13390	2.07834	-	-	-	-	-	-
MGB_c25729	2.07718	gi|68131792|gb|AAY85180.1| pectate lyase	-	-	GO:0030570 pectate lyase activity	-	pfam00544 Pec_lyase_C | pfam13229 Beta_helix	GO & Domain
MGB_s29356	2.07664	gi|68131792|gb|AAY85180.1| pectate lyase	-	-	GO:0030570 pectate lyase activity	-	pfam00544 Pec_lyase_C | pfam13229 Beta_helix	GO & Domain
MGB_c16160	2.07583	gi|357496297|ref|XP_003618437.1| Mitochondrial chaperone BCS1	GO:0006810 transport | GO:0010431 seed maturation | GO:0009737 response to abscisic acid stimulus	GO:0005739 mitochondrion | GO:0009941 chloroplast envelope | GO:0016020 membrane | GO:0005783 endoplasmic reticulum	GO:0005471 ATP:ADP antiporter activity | GO:0005524 ATP binding | GO:0016887 ATPase activity	-	-	GO only
MGB_s26151	2.07375	gi|68131792|gb|AAY85180.1| pectate lyase	-	-	GO:0030570 pectate lyase activity	-	pfam00544 Pec_lyase_C | pfam13229 Beta_helix	GO & Domain
MGB_s22635	2.0694	gi|68131792|gb|AAY85180.1| pectate lyase	-	-	GO:0030570 pectate lyase activity	-	pfam00544 Pec_lyase_C | pfam13229 Beta_helix	GO & Domain
MGB_s26692	2.06938	gi|68131792|gb|AAY85180.1| pectate lyase	-	-	GO:0030570 pectate lyase activity	-	pfam00544 Pec_lyase_C | pfam13229 Beta_helix	GO & Domain
MGB_c11665	2.0667	gi|68131792|gb|AAY85180.1| pectate lyase	-	-	GO:0030570 pectate lyase activity	-	pfam00544 Pec_lyase_C	GO & Domain
MGB_c1898	2.06634	gi|224552010|gb|ACN54400.1| hybrid proline-rich protein	GO:0006869 lipid transport	GO:0009535 chloroplast thylakoid membrane	GO:0008289 lipid binding	-	pfam00234 Tryp_alpha_amyl	GO & Domain
MGB_c9171	2.06609	gi|68131792|gb|AAY85180.1| pectate lyase	-	-	GO:0030570 pectate lyase activity	-	pfam00544 Pec_lyase_C | pfam13229 Beta_helix	GO & Domain
MGB_c26085	2.0648	gi|284504570|gb|ADB90475.1| pectate lyase	-	-	GO:0030570 pectate lyase activity | GO:0046872 metal ion binding	-	-	GO only
MGB_c13220	2.06412	gi|11990130|emb|CAB55634.2| 17.9 kDa heat-shock protein	GO:0009408 response to heat	GO:0005737 cytoplasm	-	-	-	GO only
MGB_lrc16034	2.06374	gi|255545216|ref|XP_002513669.1| conserved hypothetical protein	-	-	-	-	-
MGB_c11128	2.0628	gi|68131792|gb|AAY85180.1| pectate lyase	-	-	GO:0030570 pectate lyase activity	-	-	GO only
MGB_c5532	2.06243	gi|68131792|gb|AAY85180.1| pectate lyase	-	-	GO:0030570 pectate lyase activity	-	pfam00544 Pec_lyase_C | pfam13229 Beta_helix	GO & Domain
MGB_c3623	2.06085	gi|284504570|gb|ADB90475.1| pectate lyase	-	-	GO:0030570 pectate lyase activity	-	pfam00544 Pec_lyase_C	GO & Domain
MGB_c23267	2.06003	gi|225424562|ref|XP_002285340.1| PREDICTED: probable pectate lyase 5	-	-	GO:0030570 pectate lyase activity	-	pfam00544 Pec_lyase_C | pfam13229 Beta_helix	GO & Domain
MGB_c13333	2.05508	-	-	-	-	-	-
MGB_c13515	2.05174	gi|68131792|gb|AAY85180.1| pectate lyase	-	-	GO:0030570 pectate lyase activity	-	pfam00544 Pec_lyase_C | pfam13229 Beta_helix	GO & Domain
MGB_c364	2.0517	gi|255581653|ref|XP_002531630.1| acyltransferase, putative	GO:0048868 pollen tube development | GO:0010025 wax biosynthetic process | GO:0042335 cuticle development | GO:0009416 response to light stimulus | GO:0009409 response to cold | GO:0000038 very long chain fatty acid metabolic process | GO:0009826 unidimensional cell growth | GO:0042967 acyl-carrier-protein biosynthetic process	GO:0005783 endoplasmic reticulum | GO:0009923 fatty acid elongase complex	GO:0009922 fatty acid elongase activity	-	pfam08541 ACP_syn_III_C	GO & Domain
MGB_c14816	2.05148	gi|68131792|gb|AAY85180.1| pectate lyase	-	-	GO:0030570 pectate lyase activity	-	pfam00544 Pec_lyase_C | pfam13229 Beta_helix	GO & Domain
MGB_c10914	2.05137	gi|356563364|ref|XP_003549934.1| PREDICTED: ethylene-responsive transcription factor 1A-like	GO:0006952 defense response | GO:0006355 regulation of transcription, DNA-dependent | GO:0009873 ethylene mediated signaling pathway	GO:0005667 transcription factor complex	GO:0003677 DNA binding | GO:0003700 sequence-specific DNA binding transcription factor activity	-	-	GO only
MGB_s20483	2.05008	gi|147788752|emb|CAN71915.1| hypothetical protein VITISV_007917	-	-	GO:0030570 pectate lyase activity	-	-	GO only
MGB_s24670	2.04959	gi|68131792|gb|AAY85180.1| pectate lyase	-	-	GO:0030570 pectate lyase activity	-	pfam00544 Pec_lyase_C | pfam13229 Beta_helix	GO & Domain
MGB_s24187	2.04862	gi|68131792|gb|AAY85180.1| pectate lyase	-	-	GO:0030570 pectate lyase activity	-	pfam00544 Pec_lyase_C | pfam13229 Beta_helix	GO & Domain
MGB_s20925	2.04749	gi|68131792|gb|AAY85180.1| pectate lyase	-	-	GO:0030570 pectate lyase activity	-	pfam13229 Beta_helix	GO & Domain
MGB_c21033	2.04652	gi|255540421|ref|XP_002511275.1| Pectate lyase precursor, putative	-	-	GO:0030570 pectate lyase activity	-	pfam00544 Pec_lyase_C	GO & Domain
MGB_c6613	2.04597	gi|68131792|gb|AAY85180.1| pectate lyase	-	-	GO:0030570 pectate lyase activity	-	pfam00544 Pec_lyase_C | pfam13229 Beta_helix	GO & Domain
MGB_s21306	2.04443	gi|68131792|gb|AAY85180.1| pectate lyase	-	-	GO:0030570 pectate lyase activity	-	pfam00544 Pec_lyase_C | pfam13229 Beta_helix	GO & Domain
MGB_s20848	2.0441	gi|68131792|gb|AAY85180.1| pectate lyase	-	-	GO:0030570 pectate lyase activity	-	pfam13229 Beta_helix	GO & Domain
MGB_c15321	2.04403	gi|15230142|ref|NP_189110.1| pectate lyase	-	-	GO:0030570 pectate lyase activity	-	-	GO only
MGB_c9363	2.04013	gi|68131792|gb|AAY85180.1| pectate lyase	-	-	GO:0030570 pectate lyase activity	-	pfam00544 Pec_lyase_C	GO & Domain
MGB_c6408	2.03986	gi|225432616|ref|XP_002281783.1| PREDICTED: vacuole membrane protein 1	-	GO:0016021 integral to membrane | GO:0005783 endoplasmic reticulum	-	-	-	GO only
MGB_c26062	2.03851	gi|284504570|gb|ADB90475.1| pectate lyase	-	-	GO:0030570 pectate lyase activity	-	-	GO only
MGB_s27224	2.03296	gi|284504570|gb|ADB90475.1| pectate lyase	-	GO:0005576 extracellular region	GO:0030570 pectate lyase activity | GO:0046872 metal ion binding	-	-	GO only
MGB_s23530	2.0327	gi|68131792|gb|AAY85180.1| pectate lyase	-	-	GO:0030570 pectate lyase activity	-	pfam00544 Pec_lyase_C | pfam13229 Beta_helix	GO & Domain
MGB_s23594	2.03038	gi|68131792|gb|AAY85180.1| pectate lyase	-	-	GO:0030570 pectate lyase activity	-	pfam00544 Pec_lyase_C | pfam13229 Beta_helix	GO & Domain
MGB_s25163	2.03027	gi|68131792|gb|AAY85180.1| pectate lyase	-	-	GO:0030570 pectate lyase activity	-	pfam00544 Pec_lyase_C | pfam13229 Beta_helix	GO & Domain
MGB_c12169	2.02573	gi|68131792|gb|AAY85180.1| pectate lyase	-	-	GO:0030570 pectate lyase activity	-	pfam00544 Pec_lyase_C | pfam13229 Beta_helix	GO & Domain
MGB_c22598	2.02535	gi|68131792|gb|AAY85180.1| pectate lyase	-	-	GO:0030570 pectate lyase activity	-	pfam00544 Pec_lyase_C | pfam13229 Beta_helix	GO & Domain
MGB_lrc2605	2.02452	gi|159138941|gb|ABW89470.1| low molecular weight heat shock protein	GO:0006950 response to stress	GO:0005737 cytoplasm	-	-	pfam00011 HSP20	GO & Domain
MGB_c3820	2.02349	gi|68131792|gb|AAY85180.1| pectate lyase	-	-	GO:0030570 pectate lyase activity	-	pfam00544 Pec_lyase_C | pfam13229 Beta_helix	GO & Domain
MGB_c4421	2.0203	gi|284504570|gb|ADB90475.1| pectate lyase	-	-	GO:0030570 pectate lyase activity	-	pfam00544 Pec_lyase_C | pfam13229 Beta_helix	GO & Domain
MGB_c12131	2.01803	gi|25992536|gb|AAN77148.1| fiber protein Fb7	-	-	-	-	-
MGB_c12170	2.01636	gi|284504570|gb|ADB90475.1| pectate lyase	-	-	GO:0030570 pectate lyase activity	-	-	GO only
MGB_c16862	2.01569	gi|359475274|ref|XP_003631630.1| PREDICTED: polyol transporter 5-like	GO:0015749 monosaccharide transport | GO:0055085 transmembrane transport | GO:0055114 oxidation-reduction process	GO:0005886 plasma membrane | GO:0090406 pollen tube | GO:0016021 integral to membrane	GO:0005351 sugar:hydrogen symporter activity | GO:0032440 2-alkenal reductase [NAD(P)] activity	-	-	GO only
MGB_c6561	2.00778	gi|284504570|gb|ADB90475.1| pectate lyase	-	-	GO:0030570 pectate lyase activity	-	pfam00544 Pec_lyase_C | pfam13229 Beta_helix	GO & Domain
MGB_lrc21964	2.00673	-	-	-	-	-	-
MGB_c10634	2.0066	gi|68131792|gb|AAY85180.1| pectate lyase	-	-	GO:0030570 pectate lyase activity	-	pfam00544 Pec_lyase_C	GO & Domain
MGB_c2559	2.0064	gi|73761685|gb|AAZ83342.1| ACC oxidase 1	GO:0009693 ethylene biosynthetic process | GO:0009835 ripening | GO:0055114 oxidation-reduction process	-	GO:0046872 metal ion binding | GO:0031418 L-ascorbic acid binding | GO:0009815 1-aminocyclopropane-1-carboxylate oxidase activity | GO:0016706 oxidoreductase activity, acting on paired donors, with incorporation or reduction of molecular oxygen, 2-oxoglutarate as one donor, and incorporation of one atom each of oxygen into both donors	-	pfam03171 2OG-FeII_Oxy	GO & Domain
MGB_lrc8070	2.00619	gi|59042581|gb|AAW83819.1| GASA2-like protein	-	GO:0016023 cytoplasmic membrane-bounded vesicle	-	-	pfam02704 GASA | pfam01826 TIL	GO & Domain
MGB_s29794	2.00352	gi|284504570|gb|ADB90475.1| pectate lyase	-	-	GO:0030570 pectate lyase activity	-	-	GO only
MGB_c17507	2.0034	gi|147787229|emb|CAN69132.1| hypothetical protein VITISV_012048	GO:0055114 oxidation-reduction process	GO:0009507 chloroplast	GO:0032440 2-alkenal reductase [NAD(P)] activity | GO:0005198 structural molecule activity	-	-	GO only
MGB_s25750	2.00009	gi|59042581|gb|AAW83819.1| GASA2-like protein	-	GO:0016023 cytoplasmic membrane-bounded vesicle	-	-	pfam02704 GASA | pfam01826 TIL	GO & Domain
MGB_c19714	-2.01227	-	-	-	-	-	-
MGB_c11750	-2.01265	gi|341657785|gb|AEK86567.1| chloroplast beta-carotene hydroxylase	GO:0006633 fatty acid biosynthetic process | GO:0016123 xanthophyll biosynthetic process | GO:0016119 carotene metabolic process | GO:0055114 oxidation-reduction process	GO:0016021 integral to membrane | GO:0005783 endoplasmic reticulum	GO:0005506 iron ion binding | GO:0010291 carotene beta-ring hydroxylase activity	-	pfam04116 FA_hydroxylase	GO & Domain
MGB_c18978	-2.02097	-	-	-	-	-	-
MGB_c5001	-2.02385	gi|194321204|gb|ACF48820.1| laccase	GO:0046274 lignin catabolic process | GO:0055114 oxidation-reduction process | GO:0006118 electron transport | GO:0019852 L-ascorbic acid metabolic process	GO:0048046 apoplast	GO:0052716 hydroquinone:oxygen oxidoreductase activity | GO:0005507 copper ion binding | GO:0008447 L-ascorbate oxidase activity	-	pfam00394 Cu-oxidase	GO & Domain
MGB_c11004	-2.02563	gi|32401097|gb|AAP80745.1| cyclophilin	GO:0006457 protein folding | GO:0000413 protein peptidyl-prolyl isomerization	GO:0005737 cytoplasm	GO:0042277 peptide binding | GO:0003755 peptidyl-prolyl cis-trans isomerase activity	-	-	GO only
MGB_c18656	-2.02569	gi|77744869|gb|ABB02388.1| temperature-induced lipocalin'	GO:0006810 transport	-	GO:0005215 transporter activity | GO:0005488 binding	-	pfam08212 Lipocalin_2	GO & Domain
MGB_c10360	-2.02937	gi|224145162|ref|XP_002325548.1| predicted protein	-	GO:0005739 mitochondrion	-	-	-	GO only
MGB_c1827	-2.03259	gi|255580537|ref|XP_002531093.1| cytochrome P450, putative	GO:0046246 terpene biosynthetic process | GO:0055114 oxidation-reduction process | GO:0009813 flavonoid biosynthetic process | GO:0006118 electron transport	GO:0016020 membrane	GO:0097008 (3E)-4,8-dimethyl-1,3,7-nonatriene synthase activity | GO:0016711 flavonoid 3'-monooxygenase activity | GO:0009055 electron carrier activity | GO:0097007 4,8,12-trimethyltrideca-1,3,7,11-tetraene synthase activity | GO:0020037 heme binding | GO:0019825 oxygen binding	-	pfam00067 p450	GO & Domain
MGB_lrc20071	-2.03429	gi|357435985|ref|XP_003588268.1| NADH-ubiquinone oxidoreductase chain	GO:0006120 mitochondrial electron transport, NADH to ubiquinone | GO:0006744 ubiquinone biosynthetic process | GO:0006814 sodium ion transport | GO:0015992 proton transport	-	GO:0008137 NADH dehydrogenase (ubiquinone) activity	-	-	GO only
MGB_c18028	-2.03583	gi|224106279|ref|XP_002314111.1| predicted protein	GO:0008152 metabolic process	-	GO:0080045 quercetin 3'-O-glucosyltransferase activity | GO:0080044 quercetin 7-O-glucosyltransferase activity | GO:0080043 quercetin 3-O-glucosyltransferase activity	-	-	GO only
MGB_c11100	-2.04032	gi|60172264|gb|AAX14478.1| putative tonoplast intrinsic protein	GO:0006833 water transport | GO:0055085 transmembrane transport	GO:0016021 integral to membrane	GO:0005215 transporter activity	-	-	GO only
MGB_c16243	-2.04491	gi|357435977|ref|XP_003588264.1| hypothetical protein MTR_1g005050	-	-	-	-	-
MGB_lrc1080	-2.04507	gi|6166483|gb|AAF04851.1|AF195796_1 putative alcohol dehydrogenase	-	-	-	-	pfam08240 ADH_N | pfam00107 ADH_zinc_N	Domain only
MGB_c14113	-2.04797	gi|356553090|ref|XP_003544891.1| PREDICTED: protein translation factor SUI1 homolog	GO:0006446 regulation of translational initiation	GO:0005840 ribosome	GO:0003743 translation initiation factor activity	-	pfam01253 SUI1	GO & Domain
MGB_lrc5214	-2.05058	gi|225469156|ref|XP_002274516.1| PREDICTED: acyl-coenzyme A thioesterase 9, mitochondrial	-	-	-	-	-
MGB_c5189	-2.05532	-	-	-	-	-	-
MGB_c14449	-2.06077	gi|359806041|ref|NP_001241177.1| uncharacterized protein LOC100793260	GO:0006355 regulation of transcription, DNA-dependent	GO:0005667 transcription factor complex	GO:0003700 sequence-specific DNA binding transcription factor activity | GO:0043565 sequence-specific DNA binding	-	pfam00046 Homeobox | pfam05920 Homeobox_KN	GO & Domain
MGB_c20244	-2.06093	gi|350538211|ref|NP_001234332.1| P58IPK	GO:0006457 protein folding	-	GO:0031072 heat shock protein binding | GO:0051082 unfolded protein binding	-	-	GO only
MGB_c6128	-2.06951	gi|319433441|gb|ADV57638.1| copper binding protein 3	GO:0006118 electron transport	-	GO:0005507 copper ion binding | GO:0009055 electron carrier activity	-	pfam02298 Cu_bind_like	GO & Domain
MGB_c15446	-2.07507	gi|255539763|ref|XP_002510946.1| conserved hypothetical protein	GO:0006457 protein folding | GO:0034605 cellular response to heat | GO:0034620 cellular response to unfolded protein | GO:0070417 cellular response to cold	GO:0009506 plasmodesma | GO:0005886 plasma membrane | GO:0005829 cytosol | GO:0005783 endoplasmic reticulum	GO:0005516 calmodulin binding	-	-	GO only
MGB_c13026	-2.07621	gi|15241803|ref|NP_201045.1| BCL-2-associated athanogene 7	-	-	-	-	-
MGB_c15646	-2.09589	-	-	-	-	-	-
MGB_c14189	-2.10016	gi|359493596|ref|XP_002283223.2| PREDICTED: epidermis-specific secreted glycoprotein EP1-like	-	-	-	-	-
MGB_lrc13663	-2.10484	-	-	-	-	-	-
MGB_c21034	-2.11685	gi|292653543|gb|ADE34289.1| aquaporin TIP2;3	GO:0015840 urea transport | GO:0006833 water transport | GO:0055085 transmembrane transport | GO:0015843 methylammonium transport	GO:0009941 chloroplast envelope | GO:0009505 plant-type cell wall | GO:0009705 plant-type vacuole membrane | GO:0042807 central vacuole | GO:0009506 plasmodesma | GO:0005886 plasma membrane | GO:0016021 integral to membrane | GO:0000326 protein storage vacuole	GO:0051739 ammonia transmembrane transporter activity | GO:0015200 methylammonium transmembrane transporter activity | GO:0015204 urea transmembrane transporter activity | GO:0015250 water channel activity	-	-	GO only
MGB_lrc375	-2.12244	-	-	-	-	-	-
MGB_lrc8918	-2.1254	-	-	-	-	-	-
MGB_s30175	-2.13	gi|6759599|emb|CAB69824.1| plasma membrane H+ ATPase	GO:0006200 ATP catabolic process | GO:0006754 ATP biosynthetic process | GO:0006119 oxidative phosphorylation | GO:0015992 proton transport	GO:0016021 integral to membrane | GO:0005886 plasma membrane	GO:0008553 hydrogen-exporting ATPase activity, phosphorylative mechanism | GO:0046872 metal ion binding | GO:0005524 ATP binding	-	-	GO only
MGB_lrc3713	-2.13555	gi|357467217|ref|XP_003603893.1| BURP domain-containing protein	-	-	-	-	pfam03181 BURP	Domain only
MGB_c11997	-2.13905	-	-	-	-	-	-
MGB_c13785	-2.14366	-	-	-	-	-	-
MGB_lrc21821	-2.14647	gi|255548664|ref|XP_002515388.1| Aspartic proteinase nepenthesin-2 precursor, putative	GO:0006508 proteolysis	-	GO:0004190 aspartic-type endopeptidase activity	-	-	GO only
MGB_c1602	-2.16441	gi|255580425|ref|XP_002531039.1| ATP binding protein, putative	GO:0006468 protein phosphorylation | GO:0009069 serine family amino acid metabolic process	GO:0005739 mitochondrion	GO:0005524 ATP binding | GO:0004674 protein serine/threonine kinase activity	2.7.11.1	-	GO & Enzyme
MGB_c1704	-2.17099	gi|255540887|ref|XP_002511508.1| H(\+)-transporting atpase plant/fungi plasma membrane type, putative	GO:0006200 ATP catabolic process | GO:0006754 ATP biosynthetic process | GO:0006119 oxidative phosphorylation | GO:0015992 proton transport	GO:0016021 integral to membrane | GO:0005886 plasma membrane	GO:0008553 hydrogen-exporting ATPase activity, phosphorylative mechanism | GO:0046872 metal ion binding | GO:0005524 ATP binding	-	-	GO only
MGB_lrc8130	-2.17479	-	-	-	-	-	-
MGB_lrc10621	-2.17663	-	-	-	-	-	-
MGB_c5447	-2.18065	gi|63192018|gb|AAY34907.1| arginase	GO:0033388 putrescine biosynthetic process from arginine | GO:0006527 arginine catabolic process | GO:0042742 defense response to bacterium | GO:0006560 proline metabolic process	GO:0009507 chloroplast	GO:0050897 cobalt ion binding | GO:0004053 arginase activity | GO:0008783 agmatinase activity	-	pfam00491 Arginase	GO & Domain
MGB_c1101	-2.19058	gi|255556320|ref|XP_002519194.1| Periplasmic beta-glucosidase precursor, putative	GO:0005975 carbohydrate metabolic process | GO:0010214 seed coat development | GO:0009117 nucleotide metabolic process	GO:0009505 plant-type cell wall | GO:0048046 apoplast	GO:0008422 beta-glucosidase activity | GO:0046556 alpha-N-arabinofuranosidase activity	-	pfam01915 Glyco_hydro_3_C | pfam00933 Glyco_hydro_3 | pfam14310 Fn3-like	GO & Domain
MGB_c17792	-2.19632	gi|295311650|ref|YP_003587253.1| NADH dehydrogenase subunit 5	GO:0006120 mitochondrial electron transport, NADH to ubiquinone | GO:0006744 ubiquinone biosynthetic process | GO:0006814 sodium ion transport | GO:0015992 proton transport	GO:0005747 mitochondrial respiratory chain complex I | GO:0016021 integral to membrane	GO:0008137 NADH dehydrogenase (ubiquinone) activity	-	-	GO only
MGB_lrc11095	-2.19913	gi|356559312|ref|XP_003547944.1| PREDICTED: 60S ribosomal protein L8-3-like	-	-	-	-	-
MGB_c5672	-2.21791	gi|157488010|gb|ABV57771.1| phosphatidylglycerolphosphate synthase	GO:0008654 phospholipid biosynthetic process | GO:0046486 glycerolipid metabolic process	GO:0016021 integral to membrane	GO:0008444 CDP-diacylglycerol-glycerol-3-phosphate 3-phosphatidyltransferase activity	-	-	GO only
MGB_c14658	-2.2208	gi|356567214|ref|XP_003551816.1| PREDICTED: uncharacterized protein LOC100797035	GO:0032502 developmental process	-	-	-	pfam09713 A_thal_3526	GO & Domain
MGB_c5856	-2.24877	gi|224122636|ref|XP_002318887.1| predicted protein	GO:0006457 protein folding | GO:0034605 cellular response to heat | GO:0034620 cellular response to unfolded protein | GO:0070417 cellular response to cold	GO:0009506 plasmodesma | GO:0005886 plasma membrane | GO:0005829 cytosol | GO:0005783 endoplasmic reticulum	GO:0005516 calmodulin binding	-	pfam02179 BAG | pfam03993 DUF349	GO & Domain
MGB_c10653	-2.25381	-	-	-	-	-	-
MGB_s25008	-2.25394	gi|297841421|ref|XP_002888592.1| rubber elongation factor family protein	-	GO:0005773 vacuole	-	-	pfam05755 REF	GO & Domain
MGB_lrc15158	-2.25701	gi|351724083|ref|NP_001237813.1| uncharacterized protein LOC100306629	GO:0009853 photorespiration	GO:0005747 mitochondrial respiratory chain complex I	-	-	-	GO only
MGB_c11352	-2.27136	gi|224122636|ref|XP_002318887.1| predicted protein	GO:0006457 protein folding | GO:0034605 cellular response to heat | GO:0034620 cellular response to unfolded protein | GO:0070417 cellular response to cold	GO:0009506 plasmodesma | GO:0005886 plasma membrane | GO:0005829 cytosol | GO:0005783 endoplasmic reticulum	GO:0005516 calmodulin binding	-	pfam02179 BAG	GO & Domain
MGB_c13491	-2.28957	-	-	-	-	-	-
MGB_lrc20708	-2.30069	gi|224109096|ref|XP_002315082.1| predicted protein	GO:0055085 transmembrane transport | GO:0008643 carbohydrate transport	GO:0016021 integral to membrane	GO:0022857 transmembrane transporter activity	-	-	GO only
MGB_lrc25852	-2.30497	gi|255555857|ref|XP_002518964.1| RING-H2 finger protein ATL5M precursor, putative	-	-	GO:0008270 zinc ion binding	-	pfam13639 zf-RING_2 | pfam12678 zf-rbx1 | pfam13923 zf-C3HC4_2 | pfam00097 zf-C3HC4 | pfam13920 zf-C3HC4_3	GO & Domain
MGB_c4112	-2.3076	gi|119367470|gb|ABL67651.1| putative auxin-repressed/dormancy-associated protein	GO:0009750 response to fructose stimulus | GO:0009734 auxin mediated signaling pathway | GO:0009744 response to sucrose stimulus | GO:0009749 response to glucose stimulus	-	-	-	pfam05564 Auxin_repressed	GO & Domain
MGB_c5549	-2.3259	gi|337271830|gb|AEI69673.1| heme oxygenase 1	GO:0009648 photoperiodism | GO:0009585 red, far-red light phototransduction | GO:0010019 chloroplast-nucleus signaling pathway | GO:0010075 regulation of meristem growth | GO:0010229 inflorescence development | GO:0010024 phytochromobilin biosynthetic process | GO:0006788 heme oxidation | GO:0015994 chlorophyll metabolic process	GO:0009507 chloroplast | GO:0005667 transcription factor complex	GO:0004392 heme oxygenase (decyclizing) activity | GO:0003700 sequence-specific DNA binding transcription factor activity | GO:0020037 heme binding	-	-	GO only
MGB_lrc442	-2.33775	gi|357478241|ref|XP_003609406.1| proline-rich protein	GO:0006869 lipid transport	-	-	-	pfam00234 Tryp_alpha_amyl	GO & Domain
MGB_lrc129	-2.34259	-	-	-	-	-	-
MGB_s23662	-2.35201	gi|255539763|ref|XP_002510946.1| conserved hypothetical protein	GO:0006457 protein folding | GO:0034605 cellular response to heat | GO:0034620 cellular response to unfolded protein | GO:0070417 cellular response to cold	GO:0009506 plasmodesma | GO:0005886 plasma membrane | GO:0005829 cytosol | GO:0005783 endoplasmic reticulum	GO:0005516 calmodulin binding	-	pfam02179 BAG	GO & Domain
MGB_c6590	-2.35624	-	-	-	-	-	-
MGB_c5502	-2.39	gi|297841421|ref|XP_002888592.1| rubber elongation factor family protein	-	GO:0005773 vacuole	-	-	pfam05755 REF	GO & Domain
MGB_s28687	-2.41371	gi|25992539|gb|AAN77149.1| fiber protein Fb9	GO:0006457 protein folding | GO:0006950 response to stress	-	GO:0051082 unfolded protein binding | GO:0005524 ATP binding	-	-	GO only
MGB_c18569	-2.41525	-	-	-	-	-	-
MGB_lrc23472	-2.42011	gi|356538275|ref|XP_003537629.1| PREDICTED: 60S ribosomal protein L8-3-like	GO:0006412 translation | GO:0009793 embryo development ending in seed dormancy | GO:0042254 ribosome biogenesis	GO:0005730 nucleolus | GO:0005774 vacuolar membrane | GO:0009507 chloroplast | GO:0022625 cytosolic large ribosomal subunit | GO:0005886 plasma membrane	GO:0003723 RNA binding | GO:0003735 structural constituent of ribosome | GO:0005515 protein binding	-	pfam03947 Ribosomal_L2_C | pfam00181 Ribosomal_L2	GO & Domain
MGB_s29874	-2.42384	gi|25992539|gb|AAN77149.1| fiber protein Fb9	GO:0009414 response to water deprivation | GO:0006457 protein folding | GO:0009651 response to salt stress | GO:0010286 heat acclimation | GO:0010187 negative regulation of seed germination | GO:0009908 flower development | GO:0050821 protein stabilization | GO:0048366 leaf development | GO:0009816 defense response to bacterium, incompatible interaction | GO:0090332 stomatal closure	GO:0005829 cytosol | GO:0005618 cell wall | GO:0005739 mitochondrion | GO:0009506 plasmodesma | GO:0005634 nucleus	GO:0005524 ATP binding | GO:0016887 ATPase activity | GO:0051082 unfolded protein binding	-	-	GO only
MGB_c11513	-2.43409	gi|225428113|ref|XP_002280708.1| PREDICTED: hippocampus abundant transcript 1 protein	GO:0046677 response to antibiotic | GO:0055085 transmembrane transport | GO:0015904 tetracycline transport	GO:0016021 integral to membrane	GO:0008493 tetracycline transporter activity	-	-	GO only
MGB_c18967	-2.47146	-	-	-	-	-	-
MGB_s24174	-2.47181	gi|25992539|gb|AAN77149.1| fiber protein Fb9	GO:0006457 protein folding | GO:0006950 response to stress	-	GO:0051082 unfolded protein binding | GO:0005524 ATP binding	-	-	GO only
MGB_lrc22806	-2.47247	-	-	-	-	-	-
MGB_c10429	-2.48607	gi|357449657|ref|XP_003595105.1| Plasma membrane calcium-transporting ATPase	GO:0070588 calcium ion transmembrane transport | GO:0006730 one-carbon metabolic process | GO:0006754 ATP biosynthetic process | GO:0009624 response to nematode	GO:0016021 integral to membrane | GO:0009506 plasmodesma | GO:0005886 plasma membrane | GO:0016529 sarcoplasmic reticulum	GO:0005388 calcium-transporting ATPase activity | GO:0004089 carbonate dehydratase activity | GO:0005516 calmodulin binding | GO:0008270 zinc ion binding | GO:0043621 protein self-association | GO:0005524 ATP binding	-	pfam00689 Cation_ATPase_C	GO & Domain
MGB_c10012	-2.51325	gi|18423691|ref|NP_568818.1| Translation initiation factor SUI1 family protein	GO:0006446 regulation of translational initiation	GO:0005840 ribosome	GO:0003743 translation initiation factor activity	-	pfam01253 SUI1	GO & Domain
MGB_c21019	-2.51472	gi|29419473|gb|AAO61853.1| glutathione S-transferase F1	GO:0009407 toxin catabolic process | GO:0042742 defense response to bacterium | GO:0009414 response to water deprivation | GO:0006979 response to oxidative stress | GO:0046686 response to cadmium ion | GO:0009651 response to salt stress | GO:0006749 glutathione metabolic process | GO:0006803 glutathione conjugation reaction	GO:0005773 vacuole | GO:0009506 plasmodesma | GO:0005618 cell wall | GO:0005829 cytosol | GO:0005739 mitochondrion	GO:0004364 glutathione transferase activity | GO:0050897 cobalt ion binding | GO:0005507 copper ion binding | GO:2001147 camalexin binding | GO:0043295 glutathione binding | GO:2001227 quercitrin binding	-	pfam00043 GST_C | pfam13410 GST_C_2	GO & Domain
MGB_c17675	-2.52531	-	-	-	-	-	-
MGB_c13110	-2.53079	-	-	-	-	-	-
MGB_c16946	-2.53279	-	-	-	-	-	-
MGB_lrc2243	-2.54331	gi|30841448|gb|AAP34362.1| fiber protein Fb15	-	GO:0005753 mitochondrial proton-transporting ATP synthase complex | GO:0009536 plastid	-	-	pfam10206 WRW	GO & Domain
MGB_c15307	-2.56747	-	-	-	-	-	-
MGB_c20460	-2.57913	gi|224099429|ref|XP_002311480.1| predicted protein	GO:0006979 response to oxidative stress | GO:0006098 pentose-phosphate shunt | GO:0006096 glycolysis | GO:0046686 response to cadmium ion | GO:0006000 fructose metabolic process | GO:0006013 mannose metabolic process | GO:0006020 inositol metabolic process | GO:0006094 gluconeogenesis | GO:0015976 carbon utilization	GO:0005739 mitochondrion | GO:0009534 chloroplast thylakoid | GO:0010287 plastoglobule	GO:0004332 fructose-bisphosphate aldolase activity	-	pfam00274 Glycolytic	GO & Domain
MGB_s21348	-2.59064	gi|25992539|gb|AAN77149.1| fiber protein Fb9	GO:0006457 protein folding | GO:0006950 response to stress	-	GO:0051082 unfolded protein binding | GO:0005524 ATP binding	-	-	GO only
MGB_lrc1243	-2.5942	gi|224114648|ref|XP_002332332.1| predicted protein	GO:0007047 cellular cell wall organization	GO:0005576 extracellular region | GO:0016023 cytoplasmic membrane-bounded vesicle | GO:0005618 cell wall	-	-	-	GO only
MGB_s29747	-2.60352	gi|25992539|gb|AAN77149.1| fiber protein Fb9	GO:0006457 protein folding | GO:0006950 response to stress	-	GO:0051082 unfolded protein binding | GO:0005524 ATP binding	-	-	GO only
MGB_c18286	-2.60402	-	-	-	-	-	-
MGB_lrc333	-2.60709	gi|255542876|ref|XP_002512501.1| calreticulin, putative	GO:0006457 protein folding	GO:0005788 endoplasmic reticulum lumen	GO:0005529 sugar binding | GO:0005509 calcium ion binding | GO:0051082 unfolded protein binding	-	-	GO only
MGB_lrc2441	-2.62263	gi|356576179|ref|XP_003556211.1| PREDICTED: uncharacterized protein LOC100804182	GO:0007047 cellular cell wall organization	GO:0005576 extracellular region | GO:0005618 cell wall	-	-	-	GO only
MGB_c9005	-2.62407	gi|255575997|ref|XP_002528894.1| conserved hypothetical protein	-	-	-	-	-
MGB_lrc17017	-2.63232	gi|284433792|gb|ADB85102.1| nucleoside diphosphate kinase B	GO:0006165 nucleoside diphosphate phosphorylation | GO:0009585 red, far-red light phototransduction | GO:0006228 UTP biosynthetic process | GO:0006183 GTP biosynthetic process | GO:0006241 CTP biosynthetic process | GO:0006144 purine base metabolic process | GO:0006206 pyrimidine base metabolic process	-	GO:0004550 nucleoside diphosphate kinase activity | GO:0046872 metal ion binding | GO:0005524 ATP binding	-	pfam00334 NDK	GO & Domain
MGB_c19933	-2.63386	gi|255551120|ref|XP_002516608.1| conserved hypothetical protein	-	-	-	-	-
MGB_c20745	-2.64043	gi|25992539|gb|AAN77149.1| fiber protein Fb9	GO:0006457 protein folding | GO:0006950 response to stress	-	GO:0051082 unfolded protein binding | GO:0005524 ATP binding	-	-	GO only
MGB_lrc11823	-2.64086	gi|217075626|gb|ACJ86173.1| unknown	GO:0032502 developmental process	-	-	-	pfam09713 A_thal_3526	GO & Domain
MGB_c18231	-2.66274	-	-	-	-	-	-
MGB_s26063	-2.69826	gi|255539763|ref|XP_002510946.1| conserved hypothetical protein	GO:0006457 protein folding | GO:0034605 cellular response to heat | GO:0034620 cellular response to unfolded protein | GO:0070417 cellular response to cold	GO:0009506 plasmodesma | GO:0005886 plasma membrane | GO:0005829 cytosol | GO:0005783 endoplasmic reticulum	GO:0005516 calmodulin binding	-	pfam02179 BAG	GO & Domain
MGB_c16819	-2.71747	gi|224112044|ref|XP_002316065.1| predicted protein	GO:0006446 regulation of translational initiation	GO:0005840 ribosome	GO:0003743 translation initiation factor activity	-	-	GO only
MGB_c862	-2.74009	gi|255539072|ref|XP_002510601.1| tetracycline transporter, putative	GO:0046677 response to antibiotic | GO:0055085 transmembrane transport | GO:0015904 tetracycline transport	GO:0016021 integral to membrane	GO:0008493 tetracycline transporter activity	-	pfam07690 MFS_1 | pfam00083 Sugar_tr | pfam13347 MFS_2	GO & Domain
MGB_lrc4493	-2.79685	gi|255540127|ref|XP_002511128.1| conserved hypothetical protein	GO:0009555 pollen development | GO:0008643 carbohydrate transport | GO:0009901 anther dehiscence	GO:0005887 integral to plasma membrane	GO:0051119 sugar transmembrane transporter activity	-	pfam03083 MtN3_slv	GO & Domain
MGB_lrc11444	-2.83757	gi|349844870|gb|AEQ19904.1| dehydrin 2	GO:0009415 response to water | GO:0006950 response to stress	-	-	-	-	GO only
MGB_c15288	-2.87923	gi|19913109|emb|CAC84547.1| dicarboxylate/tricarboxylate carrier	GO:0006835 dicarboxylic acid transport | GO:0006839 mitochondrial transport | GO:0035674 tricarboxylic acid transmembrane transport	GO:0009941 chloroplast envelope | GO:0005743 mitochondrial inner membrane | GO:0009506 plasmodesma | GO:0005618 cell wall | GO:0005774 vacuolar membrane | GO:0016021 integral to membrane	GO:0017077 oxidative phosphorylation uncoupler activity | GO:0005310 dicarboxylic acid transmembrane transporter activity | GO:0005488 binding | GO:0015142 tricarboxylic acid transmembrane transporter activity	-	pfam00153 Mito_carr	GO & Domain
MGB_c17218	-2.87964	-	-	-	-	-	-
MGB_c1678	-2.88281	gi|371941956|gb|AEX60791.1| FUL-like protein	GO:0006355 regulation of transcription, DNA-dependent	GO:0005667 transcription factor complex	GO:0003700 sequence-specific DNA binding transcription factor activity | GO:0003677 DNA binding | GO:0046983 protein dimerization activity	-	pfam01486 K-box | pfam07926 TPR_MLP1_2	GO & Domain
MGB_s29218	-2.88547	gi|25992539|gb|AAN77149.1| fiber protein Fb9	GO:0006457 protein folding | GO:0006950 response to stress	-	GO:0051082 unfolded protein binding | GO:0005524 ATP binding	-	-	GO only
MGB_lrc16501	-2.94317	gi|224060617|ref|XP_002300243.1| predicted protein	GO:0006952 defense response	-	-	-	-	GO only
MGB_c2374	-2.95853	gi|15219226|ref|NP_173089.1| organic cation/carnitine transporter 3	GO:0055085 transmembrane transport | GO:0008643 carbohydrate transport	GO:0016021 integral to membrane	GO:0022857 transmembrane transporter activity	-	-	GO only
MGB_lrc1703	-2.9707	-	-	-	-	-	-
MGB_c15771	-2.98126	-	-	-	-	-	-
MGB_lrc28623	-3.03026	gi|224061537|ref|XP_002300529.1| predicted protein	-	-	GO:0008270 zinc ion binding	-	pfam13639 zf-RING_2 | pfam12678 zf-rbx1 | pfam13923 zf-C3HC4_2 | pfam00097 zf-C3HC4 | pfam13920 zf-C3HC4_3	GO & Domain
MGB_lrc4225	-3.03279	gi|224061537|ref|XP_002300529.1| predicted protein	-	-	GO:0008270 zinc ion binding	-	pfam13639 zf-RING_2 | pfam12678 zf-rbx1 | pfam13923 zf-C3HC4_2 | pfam00097 zf-C3HC4 | pfam13920 zf-C3HC4_3	GO & Domain
MGB_c15533	-3.05083	-	-	-	-	-	-
MGB_lrc2313	-3.05673	gi|224159185|ref|XP_002338052.1| predicted protein	GO:0007047 cellular cell wall organization	GO:0005576 extracellular region | GO:0005618 cell wall	-	-	-	GO only
MGB_c5332	-3.12572	gi|19171699|gb|AAL85644.1| trypsin inhibitor	-	-	-	-	pfam00197 Kunitz_legume	Domain only
MGB_lrc16963	-3.13718	gi|224061537|ref|XP_002300529.1| predicted protein	-	-	GO:0008270 zinc ion binding	-	pfam13639 zf-RING_2 | pfam13923 zf-C3HC4_2 | pfam00097 zf-C3HC4	GO & Domain
MGB_lrc21173	-3.15574	gi|224138722|ref|XP_002322885.1| predicted protein	GO:0006099 tricarboxylic acid cycle | GO:0006102 isocitrate metabolic process | GO:0009098 leucine biosynthetic process | GO:0009097 isoleucine biosynthetic process | GO:0009099 valine biosynthetic process	GO:0005739 mitochondrion | GO:0009507 chloroplast	GO:0051287 NAD binding | GO:0008270 zinc ion binding | GO:0003862 3-isopropylmalate dehydrogenase activity | GO:0004449 isocitrate dehydrogenase (NAD+) activity | GO:0005524 ATP binding | GO:0000287 magnesium ion binding	-	pfam00180 Iso_dh | pfam13726 Na_H_antiport_2	GO & Domain
MGB_lrc21334	-3.19027	gi|163748214|ref|ZP_02155513.1| hypothetical protein OIHEL45_19891	-	-	-	-	pfam00413 Peptidase_M10	Domain only
MGB_c14831	-3.21056	-	-	-	-	-	-
MGB_lrc1254	-3.21151	gi|224061537|ref|XP_002300529.1| predicted protein	-	-	GO:0008270 zinc ion binding	-	pfam13639 zf-RING_2 | pfam12678 zf-rbx1 | pfam13923 zf-C3HC4_2 | pfam00097 zf-C3HC4 | pfam13920 zf-C3HC4_3 | pfam00628 PHD	GO & Domain
MGB_lrc4	-3.23292	-	-	-	-	-	-
MGB_c1354	-3.3023	gi|225466057|ref|XP_002263715.1| PREDICTED: 21 kDa protein	GO:0043086 negative regulation of catalytic activity | GO:0005982 starch metabolic process | GO:0005985 sucrose metabolic process	-	GO:0030599 pectinesterase activity | GO:0004857 enzyme inhibitor activity	-	pfam04043 PMEI	GO & Domain
MGB_lrc7063	-3.35036	gi|224129430|ref|XP_002320584.1| predicted protein	GO:0006633 fatty acid biosynthetic process | GO:0055114 oxidation-reduction process	GO:0016021 integral to membrane | GO:0005783 endoplasmic reticulum	GO:0016491 oxidoreductase activity | GO:0005506 iron ion binding	-	pfam12076 Wax2_C	GO & Domain
MGB_c2035	-3.3746	gi|323650489|gb|ADX97325.1| glycolate oxidase	GO:0055114 oxidation-reduction process	GO:0005773 vacuole | GO:0005777 peroxisome | GO:0009570 chloroplast stroma | GO:0005634 nucleus | GO:0048046 apoplast | GO:0009339 glycolate oxidase complex	GO:0052854 medium-chain-(S)-2-hydroxy-acid oxidase activity | GO:0008891 glycolate oxidase activity | GO:0052852 very-long-chain-(S)-2-hydroxy-acid oxidase activity | GO:0052853 long-chain-(S)-2-hydroxy-long-chain-acid oxidase activity | GO:0010181 FMN binding	-	-	GO only
MGB_c471	-3.41541	gi|118484458|gb|ABK94105.1| unknown	GO:0006508 proteolysis	-	GO:0004190 aspartic-type endopeptidase activity	-	-	GO only
MGB_lrc23599	-3.44142	gi|118486764|gb|ABK95217.1| unknown	GO:0001666 response to hypoxia	GO:0016021 integral to membrane	GO:0008270 zinc ion binding	-	pfam04588 HIG_1_N	GO & Domain
MGB_c22080	-3.4748	gi|224142001|ref|XP_002324349.1| predicted protein	GO:0006508 proteolysis	GO:0048046 apoplast	GO:0004190 aspartic-type endopeptidase activity	-	pfam00026 Asp	GO & Domain
MGB_c10289	-3.50753	gi|224122636|ref|XP_002318887.1| predicted protein	GO:0006457 protein folding | GO:0034605 cellular response to heat | GO:0034620 cellular response to unfolded protein | GO:0070417 cellular response to cold	GO:0009506 plasmodesma | GO:0005886 plasma membrane | GO:0005829 cytosol | GO:0005783 endoplasmic reticulum	GO:0005516 calmodulin binding	-	-	GO only
MGB_c2204	-3.54573	-	-	-	-	-	-
MGB_c24550	-3.57405	gi|163748214|ref|ZP_02155513.1| hypothetical protein OIHEL45_19891	-	-	-	-	pfam00413 Peptidase_M10	Domain only
MGB_lrc17487	-3.60823	gi|224125716|ref|XP_002329700.1| predicted protein	GO:0006886 intracellular protein transport	GO:0016023 cytoplasmic membrane-bounded vesicle | GO:0016021 integral to membrane | GO:0005783 endoplasmic reticulum	-	-	-	GO only
MGB_lrc21242	-3.61285	-	-	-	-	-	-
MGB_lrc19447	-3.66728	gi|163748214|ref|ZP_02155513.1| hypothetical protein OIHEL45_19891	-	-	-	-	pfam00413 Peptidase_M10	Domain only
MGB_c17659	-3.71966	gi|224106057|ref|XP_002333729.1| predicted protein	-	-	-	-	-
MGB_lrc994	-3.79845	-	-	-	-	-	-
MGB_c20611	-3.8463	gi|357133232|ref|XP_003568230.1| PREDICTED: NADH dehydrogenase	-	-	-	-	-
MGB_c7480	-3.86682	gi|356510322|ref|XP_003523888.1| PREDICTED: cytochrome P450 82C4-like	GO:0071456 cellular response to hypoxia | GO:0055114 oxidation-reduction process | GO:0006118 electron transport	GO:0016020 membrane	GO:0033772 flavonoid 3',5'-hydroxylase activity | GO:0009055 electron carrier activity | GO:0020037 heme binding | GO:0019825 oxygen binding	-	-	GO only
MGB_c5142	-3.91186	gi|255537251|ref|XP_002509692.1| hydroxymethylglutaryl-CoA synthase, putative	GO:0019287 isopentenyl diphosphate biosynthetic process, mevalonate pathway | GO:0006090 pyruvate metabolic process | GO:0006550 isoleucine catabolic process | GO:0006552 leucine catabolic process | GO:0006554 lysine catabolic process | GO:0006568 tryptophan metabolic process | GO:0006574 valine catabolic process | GO:0006633 fatty acid biosynthetic process | GO:0018874 benzoate metabolic process…	GO:0009506 plasmodesma | GO:0005829 cytosol	GO:0003985 acetyl-CoA C-acetyltransferase activity | GO:0004421 hydroxymethylglutaryl-CoA synthase activity	-	pfam08540 HMG_CoA_synt_C	GO & Domain
MGB_c15899	-3.93918	-	-	-	-	-	-
MGB_c12414	-3.95045	-	-	-	-	-	-
MGB_lrc357	-3.977	gi|6759599|emb|CAB69824.1| plasma membrane H+ ATPase	GO:0006200 ATP catabolic process | GO:0006754 ATP biosynthetic process | GO:0006119 oxidative phosphorylation | GO:0015992 proton transport	GO:0016021 integral to membrane | GO:0005886 plasma membrane	GO:0008553 hydrogen-exporting ATPase activity, phosphorylative mechanism | GO:0046872 metal ion binding | GO:0005524 ATP binding	-	-	GO only
MGB_c20713	-4.01043	-	-	-	-	-	-
MGB_c6640	-4.01091	gi|255539739|ref|XP_002510934.1| 21 kDa protein precursor, putative	GO:0043086 negative regulation of catalytic activity | GO:0005982 starch metabolic process | GO:0005985 sucrose metabolic process	-	GO:0030599 pectinesterase activity | GO:0004857 enzyme inhibitor activity	-	-	GO only
MGB_c6194	-4.01521	-	-	-	-	-	-
MGB_s22589	-4.07816	-	-	-	-	-	-
MGB_c10992	-4.08695	-	-	-	-	-	-
MGB_c8126	-4.09028	-	-	-	-	-	-
MGB_c10188	-4.13757	gi|255567969|ref|XP_002524962.1| copper ion binding protein, putative	-	-	-	-	-
MGB_c1145	-4.15804	-	-	-	-	-	-
MGB_c7785	-4.1606	-	-	-	-	-	-
MGB_c5775	-4.17563	-	-	-	-	-	-
MGB_lrc867	-4.18092	gi|242049786|ref|XP_002462637.1| hypothetical protein SORBIDRAFT_02g029380	GO:0006412 translation | GO:0042254 ribosome biogenesis	GO:0005730 nucleolus | GO:0009506 plasmodesma | GO:0005774 vacuolar membrane | GO:0009507 chloroplast | GO:0022625 cytosolic large ribosomal subunit	GO:0008270 zinc ion binding | GO:0003735 structural constituent of ribosome	-	pfam01248 Ribosomal_L7Ae	GO & Domain
MGB_c6693	-4.19821	-	-	-	-	-	-
MGB_c12178	-4.22508	-	-	-	-	-	-
MGB_lrc24158	-4.24182	gi|255580088|ref|XP_002530877.1| conserved hypothetical protein	-	GO:0016023 cytoplasmic membrane-bounded vesicle | GO:0005773 vacuole	-	-	pfam04398 DUF538	GO & Domain
MGB_lrc21366	-4.29524	-	-	-	-	-	-
MGB_c16207	-4.36673	-	-	-	-	-	-
MGB_lrc20808	-4.69279	-	-	-	-	-	-
MGB_c17497	-4.84626	-	-	-	-	-	-
MGB_c7380	-4.87262	-	-	-	-	-	-
MGB_c7472	-4.87482	-	-	-	-	-	-
MGB_lrc1163	-5.08882	-	-	-	-	-	-
MGB_lrc21303	-5.13706	-	-	-	-	-	-
MGB_lrc2366	-5.18373	gi|224114648|ref|XP_002332332.1| predicted protein	-	-	-	-	-
MGB_lrc3244	-6.10581	gi|359496625|ref|XP_002263670.2| PREDICTED: malate dehydrogenase, glyoxysomal	GO:0006097 glyoxylate cycle | GO:0006108 malate metabolic process | GO:0031998 regulation of fatty acid beta-oxidation | GO:0080093 regulation of photorespiration | GO:0006090 pyruvate metabolic process | GO:0019643 reductive tricarboxylic acid cycle	GO:0009507 chloroplast | GO:0009514 glyoxysome	GO:0030060 L-malate dehydrogenase activity | GO:0000166 nucleotide binding	1.1.1.37	pfam00056 Ldh_1_N | pfam02866 Ldh_1_C	GO & Enzyme & Domain

## Sheet: C_Pet_SW_vs_S_Pet_SW
Sequence Name	logFC	best hit to nr	GO Biological Process	GO Cellular Component	GO Molecular Function	Enzyme	Domain	annotation type
MGB_c2490	4.05646	gi|371927101|gb|AEX58648.1| prolyl oligopeptidase	-	-	-	-	-
MGB_c10906	4.03782	gi|255550788|ref|XP_002516442.1| zinc/iron transporter, putative	GO:0071577 zinc ion transmembrane transport | GO:0055114 oxidation-reduction process	GO:0016021 integral to membrane	GO:0032440 2-alkenal reductase [NAD(P)] activity | GO:0005385 zinc ion transmembrane transporter activity	-	-	GO only
MGB_lrc8784	4.03047	gi|6166483|gb|AAF04851.1|AF195796_1 putative alcohol dehydrogenase	-	-	-	-	pfam08240 ADH_N	Domain only
MGB_c5866	3.96221	gi|255539116|ref|XP_002510623.1| prolyl endopeptidase, putative	GO:0006508 proteolysis	-	GO:0070008 serine-type exopeptidase activity | GO:0004252 serine-type endopeptidase activity	-	-	GO only
MGB_s30525	3.72817	gi|188509917|gb|ACD56606.1| alcohol dehydrogenase A	-	-	-	-	-
MGB_lrc23409	3.58528	gi|6166483|gb|AAF04851.1|AF195796_1 putative alcohol dehydrogenase	GO:0055114 oxidation-reduction process	GO:0005737 cytoplasm	GO:0000166 nucleotide binding | GO:0008270 zinc ion binding | GO:0004022 alcohol dehydrogenase (NAD) activity	-	pfam00107 ADH_zinc_N | pfam08240 ADH_N	GO & Domain
MGB_lrc1080	3.56025	gi|6166483|gb|AAF04851.1|AF195796_1 putative alcohol dehydrogenase	-	-	-	-	pfam08240 ADH_N | pfam00107 ADH_zinc_N	Domain only
MGB_lrc23914	3.37817	gi|6166483|gb|AAF04851.1|AF195796_1 putative alcohol dehydrogenase	GO:0055114 oxidation-reduction process	GO:0005737 cytoplasm	GO:0000166 nucleotide binding | GO:0008270 zinc ion binding | GO:0004022 alcohol dehydrogenase (NAD) activity	-	pfam00107 ADH_zinc_N	GO & Domain
MGB_c6581	3.35826	gi|255582726|ref|XP_002532140.1| zinc/iron transporter, putative	GO:0010043 response to zinc ion | GO:0071577 zinc ion transmembrane transport | GO:0055114 oxidation-reduction process	GO:0016023 cytoplasmic membrane-bounded vesicle | GO:0005886 plasma membrane | GO:0016021 integral to membrane	GO:0032440 2-alkenal reductase [NAD(P)] activity | GO:0008270 zinc ion binding | GO:0005385 zinc ion transmembrane transporter activity	-	-	GO only
MGB_c6021	3.16649	gi|147860030|emb|CAN83129.1| hypothetical protein VITISV_029537	GO:0071577 zinc ion transmembrane transport | GO:0055114 oxidation-reduction process	GO:0016021 integral to membrane	GO:0032440 2-alkenal reductase [NAD(P)] activity | GO:0005385 zinc ion transmembrane transporter activity	-	-	GO only
MGB_c29438	3.11061	gi|255562922|ref|XP_002522466.1| NAC domain-containing protein, putative	GO:0006355 regulation of transcription, DNA-dependent	-	GO:0003677 DNA binding	-	-	GO only
MGB_lrc688	3.0307	gi|255562922|ref|XP_002522466.1| NAC domain-containing protein, putative	GO:0006355 regulation of transcription, DNA-dependent	-	GO:0003677 DNA binding	-	-	GO only
MGB_lrc11850	2.97941	gi|153869431|gb|ABS53040.1| Cald5H	GO:0022900 electron transport chain	-	GO:0004497 monooxygenase activity	-	-	GO only
MGB_c4970	2.97503	gi|255562922|ref|XP_002522466.1| NAC domain-containing protein, putative	GO:0006355 regulation of transcription, DNA-dependent	-	GO:0003677 DNA binding	-	-	GO only
MGB_c1235	2.93756	gi|153869431|gb|ABS53040.1| Cald5H	GO:0055114 oxidation-reduction process | GO:0006118 electron transport	-	GO:0020037 heme binding | GO:0016705 oxidoreductase activity, acting on paired donors, with incorporation or reduction of molecular oxygen | GO:0004497 monooxygenase activity | GO:0009055 electron carrier activity	-	-	GO only
MGB_c1822	2.86425	gi|255562922|ref|XP_002522466.1| NAC domain-containing protein, putative	GO:0006355 regulation of transcription, DNA-dependent	-	GO:0003677 DNA binding	-	-	GO only
MGB_s28919	2.84403	gi|255562922|ref|XP_002522466.1| NAC domain-containing protein, putative	GO:0006355 regulation of transcription, DNA-dependent	-	GO:0003677 DNA binding	-	-	GO only
MGB_c18690	2.84001	-	-	-	-	-	-
MGB_lrc12	2.78196	gi|224070503|ref|XP_002303160.1| light-harvesting complex II protein Lhcb6	GO:0009765 photosynthesis, light harvesting | GO:0010196 nonphotochemical quenching	GO:0010287 plastoglobule | GO:0009941 chloroplast envelope | GO:0009535 chloroplast thylakoid membrane | GO:0009783 photosystem II antenna complex	GO:0016168 chlorophyll binding	-	pfam00504 Chloroa_b-bind	GO & Domain
MGB_c19749	2.77598	-	-	-	-	-	-
MGB_c11639	2.70897	gi|255562922|ref|XP_002522466.1| NAC domain-containing protein, putative	GO:0006355 regulation of transcription, DNA-dependent	-	GO:0003677 DNA binding	-	-	GO only
MGB_c15328	2.68654	gi|224076868|ref|XP_002305027.1| predicted protein	GO:0006857 oligopeptide transport | GO:0009624 response to nematode | GO:0006865 amino acid transport	GO:0016020 membrane	GO:0015171 amino acid transmembrane transporter activity	-	-	GO only
MGB_s30005	2.62723	gi|8954298|gb|AAD27882.2|AF139470_1 chlorophyll a/b-binding protein CP24 precursor	GO:0009765 photosynthesis, light harvesting | GO:0010196 nonphotochemical quenching	GO:0010287 plastoglobule | GO:0009941 chloroplast envelope | GO:0009535 chloroplast thylakoid membrane | GO:0009783 photosystem II antenna complex	GO:0016168 chlorophyll binding	-	pfam00504 Chloroa_b-bind	GO & Domain
MGB_c2852	2.5836	gi|224057968|ref|XP_002299414.1| hypothetical protein POPTRDRAFT_709002	GO:0015979 photosynthesis	GO:0010287 plastoglobule | GO:0009941 chloroplast envelope | GO:0009543 chloroplast thylakoid lumen | GO:0009538 photosystem I reaction center | GO:0009535 chloroplast thylakoid membrane	-	-	-	GO only
MGB_c1475	2.56433	gi|224070503|ref|XP_002303160.1| light-harvesting complex II protein Lhcb6	GO:0009765 photosynthesis, light harvesting | GO:0018298 protein-chromophore linkage | GO:0010196 nonphotochemical quenching	GO:0010287 plastoglobule | GO:0009941 chloroplast envelope | GO:0016021 integral to membrane | GO:0009535 chloroplast thylakoid membrane | GO:0009783 photosystem II antenna complex	GO:0016168 chlorophyll binding	-	pfam00504 Chloroa_b-bind	GO & Domain
MGB_lrc4950	2.55346	gi|224070503|ref|XP_002303160.1| light-harvesting complex II protein Lhcb6	GO:0009765 photosynthesis, light harvesting | GO:0010196 nonphotochemical quenching	GO:0010287 plastoglobule | GO:0009941 chloroplast envelope | GO:0009535 chloroplast thylakoid membrane | GO:0009783 photosystem II antenna complex	GO:0016168 chlorophyll binding	-	pfam00504 Chloroa_b-bind	GO & Domain
MGB_s25739	2.54823	gi|224070503|ref|XP_002303160.1| light-harvesting complex II protein Lhcb6	GO:0009765 photosynthesis, light harvesting	GO:0016020 membrane | GO:0009507 chloroplast	-	-	pfam00504 Chloroa_b-bind	GO & Domain
MGB_c11960	2.50626	gi|113460145|ref|YP_720000.1| coat protein	-	-	-	-	-
MGB_lrc22714	2.50527	gi|347466180|gb|AEO96985.1| chalcone synthase	-	-	-	-	pfam08541 ACP_syn_III_C	Domain only
MGB_c10977	2.41796	gi|24474446|gb|AAN15927.1| nitrate reductase	GO:0042128 nitrate assimilation | GO:0055114 oxidation-reduction process | GO:0006118 electron transport	GO:0009325 nitrate reductase complex	GO:0020037 heme binding | GO:0050660 flavin adenine dinucleotide binding | GO:0043546 molybdopterin cofactor binding | GO:0009703 nitrate reductase (NADH) activity | GO:0030151 molybdenum ion binding | GO:0009055 electron carrier activity	-	pfam00970 FAD_binding_6 | pfam02791 DDT	GO & Domain
MGB_c13280	2.40897	gi|225459455|ref|XP_002285831.1| PREDICTED: nitrate reductase	GO:0042128 nitrate assimilation | GO:0055114 oxidation-reduction process | GO:0006118 electron transport	GO:0009325 nitrate reductase complex	GO:0020037 heme binding | GO:0050660 flavin adenine dinucleotide binding | GO:0043546 molybdopterin cofactor binding | GO:0009703 nitrate reductase (NADH) activity | GO:0030151 molybdenum ion binding | GO:0009055 electron carrier activity	-	pfam03404 Mo-co_dimer	GO & Domain
MGB_lrc25995	2.3839	gi|224070503|ref|XP_002303160.1| light-harvesting complex II protein Lhcb6	GO:0009765 photosynthesis, light harvesting	GO:0016020 membrane | GO:0009507 chloroplast	-	-	pfam00504 Chloroa_b-bind	GO & Domain
MGB_c2976	2.3784	gi|153805696|gb|ABS52573.1| chalcone synthase	GO:0009813 flavonoid biosynthetic process	-	GO:0016210 naringenin-chalcone synthase activity	-	pfam02797 Chal_sti_synt_C | pfam08541 ACP_syn_III_C	GO & Domain
MGB_c19460	2.36186	gi|255550741|ref|XP_002516419.1| Photosystem I reaction center subunit III, chloroplast precursor, putative	GO:0015979 photosynthesis	GO:0010287 plastoglobule | GO:0009941 chloroplast envelope | GO:0009543 chloroplast thylakoid lumen | GO:0009538 photosystem I reaction center | GO:0009535 chloroplast thylakoid membrane	-	-	pfam02507 PSI_PsaF	GO & Domain
MGB_s30206	2.36181	gi|255571441|ref|XP_002526668.1| ferritin, plant, putative	-	-	-	-	-
MGB_c7957	2.32386	gi|24474446|gb|AAN15927.1| nitrate reductase	GO:0042128 nitrate assimilation | GO:0055114 oxidation-reduction process | GO:0006118 electron transport	GO:0009325 nitrate reductase complex	GO:0020037 heme binding | GO:0050660 flavin adenine dinucleotide binding | GO:0043546 molybdopterin cofactor binding | GO:0009703 nitrate reductase (NADH) activity | GO:0030151 molybdenum ion binding | GO:0009055 electron carrier activity | GO:0050463 nitrate reductase [NAD(P)H] activity	-	pfam00175 NAD_binding_1	GO & Domain
MGB_c11879	2.28376	gi|119367470|gb|ABL67651.1| putative auxin-repressed/dormancy-associated protein	GO:0009734 auxin mediated signaling pathway	-	-	-	-	GO only
MGB_c13912	2.27147	gi|134039064|gb|ABO48521.1| flavanone-3-hydroxylase	-	-	-	-	-
MGB_c1522	2.25684	gi|255571441|ref|XP_002526668.1| ferritin, plant, putative	GO:0006879 cellular iron ion homeostasis | GO:0006826 iron ion transport | GO:0055114 oxidation-reduction process	-	GO:0016491 oxidoreductase activity | GO:0008199 ferric iron binding	-	pfam00210 Ferritin	GO & Domain
MGB_c28829	2.24464	gi|224090711|ref|XP_002309065.1| predicted protein	-	-	GO:0016787 hydrolase activity	-	pfam13242 Hydrolase_like	GO & Domain
MGB_lrc9296	2.22309	gi|1561575|emb|CAA69598.1| cyclophilin	GO:0006457 protein folding | GO:0000413 protein peptidyl-prolyl isomerization	GO:0005737 cytoplasm	GO:0042277 peptide binding | GO:0003755 peptidyl-prolyl cis-trans isomerase activity	-	-	GO only
MGB_c16212	2.22172	-	-	-	-	-	-
MGB_c28812	2.21705	gi|224090711|ref|XP_002309065.1| predicted protein	-	-	GO:0016787 hydrolase activity	-	pfam13242 Hydrolase_like	GO & Domain
MGB_s30507	2.21645	gi|224090711|ref|XP_002309065.1| predicted protein	-	-	GO:0016787 hydrolase activity	-	pfam13242 Hydrolase_like	GO & Domain
MGB_c5844	2.21581	gi|224090711|ref|XP_002309065.1| predicted protein	-	-	GO:0016787 hydrolase activity	-	pfam13242 Hydrolase_like	GO & Domain
MGB_lrc2055	2.19398	gi|28194659|gb|AAO33591.1|AF479309_1 putative early light induced protein	GO:0010380 regulation of chlorophyll biosynthetic process | GO:0009409 response to cold | GO:0010224 response to UV-B | GO:0010218 response to far red light | GO:0010114 response to red light | GO:0080167 response to karrikin	-	GO:0016168 chlorophyll binding	-	pfam00504 Chloroa_b-bind	GO & Domain
MGB_c8520	2.19319	gi|224090711|ref|XP_002309065.1| predicted protein	-	-	GO:0016787 hydrolase activity	-	pfam13242 Hydrolase_like	GO & Domain
MGB_c29215	2.1732	gi|224090711|ref|XP_002309065.1| predicted protein	-	-	GO:0016787 hydrolase activity	-	pfam13242 Hydrolase_like	GO & Domain
MGB_c7463	2.17144	gi|224090711|ref|XP_002309065.1| predicted protein	-	-	GO:0016787 hydrolase activity	-	pfam13242 Hydrolase_like	GO & Domain
MGB_c15993	2.16299	-	-	-	-	-	-
MGB_c15502	2.15741	-	-	-	-	-	-
MGB_c14655	2.1573	-	-	-	-	-	-
MGB_s25006	2.13928	gi|224090711|ref|XP_002309065.1| predicted protein	-	-	GO:0016787 hydrolase activity	-	pfam13242 Hydrolase_like	GO & Domain
MGB_c11418	2.13645	gi|323387867|gb|ADX60072.1| CONSTANS-like 4	-	-	-	-	-
MGB_s30826	2.13312	gi|224090711|ref|XP_002309065.1| predicted protein	-	-	GO:0016787 hydrolase activity	-	pfam13242 Hydrolase_like	GO & Domain
MGB_s28815	2.12871	gi|224090711|ref|XP_002309065.1| predicted protein	-	-	GO:0016787 hydrolase activity	-	pfam13242 Hydrolase_like	GO & Domain
MGB_s28838	2.11503	gi|356567951|ref|XP_003552178.1| PREDICTED: uncharacterized protein LOC100777400	-	-	GO:0016787 hydrolase activity	-	pfam13242 Hydrolase_like	GO & Domain
MGB_s29178	2.11393	gi|224090711|ref|XP_002309065.1| predicted protein	-	-	GO:0016787 hydrolase activity	-	pfam13242 Hydrolase_like	GO & Domain
MGB_c1672	2.10819	gi|224084299|ref|XP_002307254.1| predicted protein	GO:0055114 oxidation-reduction process	-	GO:0016491 oxidoreductase activity | GO:0000166 nucleotide binding	-	-	GO only
MGB_s30239	2.1068	gi|224090711|ref|XP_002309065.1| predicted protein	-	-	GO:0016787 hydrolase activity	-	pfam13242 Hydrolase_like	GO & Domain
MGB_c15201	2.10398	gi|356567951|ref|XP_003552178.1| PREDICTED: uncharacterized protein LOC100777400	-	-	GO:0016787 hydrolase activity	-	pfam13242 Hydrolase_like	GO & Domain
MGB_s29653	2.10334	gi|224090711|ref|XP_002309065.1| predicted protein	-	-	GO:0016787 hydrolase activity	-	pfam13242 Hydrolase_like	GO & Domain
MGB_s30518	2.09825	gi|224090711|ref|XP_002309065.1| predicted protein	-	-	GO:0016787 hydrolase activity	-	pfam13242 Hydrolase_like	GO & Domain
MGB_s29505	2.09252	gi|224090711|ref|XP_002309065.1| predicted protein	-	-	GO:0016787 hydrolase activity	-	pfam13242 Hydrolase_like	GO & Domain
MGB_c10710	2.08476	gi|224090711|ref|XP_002309065.1| predicted protein	-	-	GO:0016787 hydrolase activity	-	pfam13242 Hydrolase_like	GO & Domain
MGB_s28381	2.07224	gi|224090711|ref|XP_002309065.1| predicted protein	-	-	GO:0016787 hydrolase activity	-	pfam13242 Hydrolase_like	GO & Domain
MGB_s27992	2.07208	-	-	-	-	-	-
MGB_c15310	2.07123	-	-	-	-	-	-
MGB_c29038	2.07055	gi|224090711|ref|XP_002309065.1| predicted protein	-	-	GO:0016787 hydrolase activity	-	pfam13242 Hydrolase_like	GO & Domain
MGB_lrc778	2.0704	gi|89276793|gb|ABD66595.1| iron-binding protein	GO:0006879 cellular iron ion homeostasis | GO:0006826 iron ion transport | GO:0055114 oxidation-reduction process | GO:0015994 chlorophyll metabolic process	GO:0009507 chloroplast	GO:0008199 ferric iron binding | GO:0004322 ferroxidase activity	1.16.3.1	pfam00210 Ferritin	GO & Enzyme & Domain
MGB_s28649	2.06513	gi|224090711|ref|XP_002309065.1| predicted protein	-	-	GO:0016787 hydrolase activity	-	pfam13242 Hydrolase_like	GO & Domain
MGB_s29592	2.063	gi|224090711|ref|XP_002309065.1| predicted protein	-	-	GO:0016787 hydrolase activity	-	pfam13242 Hydrolase_like	GO & Domain
MGB_s20842	2.06278	gi|224090711|ref|XP_002309065.1| predicted protein	-	-	GO:0016787 hydrolase activity	-	pfam13242 Hydrolase_like	GO & Domain
MGB_s28328	2.06001	gi|224090711|ref|XP_002309065.1| predicted protein	-	-	GO:0016787 hydrolase activity	-	pfam13242 Hydrolase_like	GO & Domain
MGB_c4757	2.05995	gi|224090711|ref|XP_002309065.1| predicted protein	-	-	GO:0016787 hydrolase activity	-	pfam13242 Hydrolase_like	GO & Domain
MGB_s30921	2.05614	gi|224090711|ref|XP_002309065.1| predicted protein	-	-	GO:0016787 hydrolase activity	-	pfam13242 Hydrolase_like	GO & Domain
MGB_c21689	2.05126	gi|224090711|ref|XP_002309065.1| predicted protein	-	-	GO:0016787 hydrolase activity	-	pfam13242 Hydrolase_like	GO & Domain
MGB_s30350	2.04703	gi|224090711|ref|XP_002309065.1| predicted protein	-	-	GO:0016787 hydrolase activity	-	pfam13242 Hydrolase_like	GO & Domain
MGB_c12979	2.04355	gi|255581079|ref|XP_002531355.1| Anthocyanin 5-aromatic acyltransferase, putative	GO:0080167 response to karrikin	-	GO:0047672 anthranilate N-benzoyltransferase activity	-	-	GO only
MGB_s29060	2.03862	gi|224090711|ref|XP_002309065.1| predicted protein	-	-	GO:0016787 hydrolase activity	-	pfam13242 Hydrolase_like	GO & Domain
MGB_s29956	2.036	gi|224090711|ref|XP_002309065.1| predicted protein	-	-	GO:0016787 hydrolase activity	-	pfam13242 Hydrolase_like	GO & Domain
MGB_c1326	2.0352	gi|224090711|ref|XP_002309065.1| predicted protein	-	-	GO:0016787 hydrolase activity	-	pfam13242 Hydrolase_like	GO & Domain
MGB_c13097	2.03435	gi|224090711|ref|XP_002309065.1| predicted protein	-	-	GO:0016787 hydrolase activity	-	-	GO only
MGB_c14352	2.03181	gi|356567951|ref|XP_003552178.1| PREDICTED: uncharacterized protein LOC100777400	-	-	GO:0016787 hydrolase activity	-	pfam13242 Hydrolase_like	GO & Domain
MGB_s29153	2.0299	gi|224090711|ref|XP_002309065.1| predicted protein	-	-	GO:0016787 hydrolase activity	-	pfam13242 Hydrolase_like	GO & Domain
MGB_s29441	2.02689	gi|224090711|ref|XP_002309065.1| predicted protein	-	-	GO:0016787 hydrolase activity	-	-	GO only
MGB_s30464	2.02359	gi|358249048|ref|NP_001239984.1| uncharacterized protein LOC100787007	-	-	GO:0016787 hydrolase activity	-	pfam13242 Hydrolase_like	GO & Domain
MGB_s29151	2.02012	gi|356567951|ref|XP_003552178.1| PREDICTED: uncharacterized protein LOC100777400	-	-	GO:0016787 hydrolase activity	-	pfam13242 Hydrolase_like	GO & Domain
MGB_s29972	2.02012	gi|356567951|ref|XP_003552178.1| PREDICTED: uncharacterized protein LOC100777400	-	-	GO:0016787 hydrolase activity	-	pfam13242 Hydrolase_like	GO & Domain
MGB_c12203	2.01855	gi|224090711|ref|XP_002309065.1| predicted protein	-	-	GO:0016787 hydrolase activity	-	pfam13242 Hydrolase_like	GO & Domain
MGB_c25515	2.01094	gi|224090711|ref|XP_002309065.1| predicted protein	-	-	GO:0016787 hydrolase activity	-	pfam13242 Hydrolase_like	GO & Domain
MGB_s28112	2.00539	gi|224090711|ref|XP_002309065.1| predicted protein	-	-	-	-	-
MGB_c4112	2.00103	gi|119367470|gb|ABL67651.1| putative auxin-repressed/dormancy-associated protein	GO:0009750 response to fructose stimulus | GO:0009734 auxin mediated signaling pathway | GO:0009744 response to sucrose stimulus | GO:0009749 response to glucose stimulus	-	-	-	pfam05564 Auxin_repressed	GO & Domain
MGB_lrc6398	-2.01184	gi|224115756|ref|XP_002332049.1| predicted protein	-	-	-	-	-
MGB_c13242	-2.03038	gi|356507164|ref|XP_003522340.1| PREDICTED: uncharacterized protein LOC100800245	-	-	-	-	-
MGB_lrc23448	-2.03375	-	-	-	-	-	-
MGB_lrc16824	-2.04153	gi|356567620|ref|XP_003552015.1| PREDICTED: homeobox-leucine zipper protein ATHB-6-like	GO:0006355 regulation of transcription, DNA-dependent	GO:0005667 transcription factor complex	GO:0003700 sequence-specific DNA binding transcription factor activity | GO:0000976 transcription regulatory region sequence-specific DNA binding	-	-	GO only
MGB_lrc23358	-2.12158	-	-	-	-	-	-
MGB_lrc5471	-2.16993	gi|186898205|gb|ACC93947.1| heat-shock protein 70	GO:0009615 response to virus | GO:0055114 oxidation-reduction process | GO:0006457 protein folding | GO:0009408 response to heat | GO:0009617 response to bacterium | GO:0016567 protein ubiquitination | GO:0046686 response to cadmium ion | GO:0009644 response to high light intensity | GO:0042542 response to hydrogen peroxide	GO:0005829 cytosol | GO:0005618 cell wall | GO:0005739 mitochondrion | GO:0005774 vacuolar membrane | GO:0005886 plasma membrane	GO:0031625 ubiquitin protein ligase binding | GO:0005524 ATP binding | GO:0032440 2-alkenal reductase [NAD(P)] activity	-	-	GO only
MGB_c14132	-2.18144	gi|356496307|ref|XP_003517010.1| PREDICTED: non-specific lipid-transfer protein 1-like isoform 1	GO:0006869 lipid transport	GO:0005576 extracellular region	GO:0008289 lipid binding	-	pfam00234 Tryp_alpha_amyl | pfam14368 LTP_2	GO & Domain
MGB_lrc2605	-2.23348	gi|159138941|gb|ABW89470.1| low molecular weight heat shock protein	GO:0006950 response to stress	GO:0005737 cytoplasm	-	-	pfam00011 HSP20	GO & Domain
MGB_c15641	-2.24565	gi|224146222|ref|XP_002325927.1| predicted protein	-	-	-	-	-
MGB_lrc3333	-2.26937	gi|159138941|gb|ABW89470.1| low molecular weight heat shock protein	GO:0006950 response to stress	GO:0005737 cytoplasm	-	-	pfam00011 HSP20	GO & Domain
MGB_s26289	-2.27012	gi|356496307|ref|XP_003517010.1| PREDICTED: non-specific lipid-transfer protein 1-like isoform 1	GO:0006869 lipid transport	GO:0005576 extracellular region	GO:0008289 lipid binding	-	pfam00234 Tryp_alpha_amyl | pfam14368 LTP_2	GO & Domain
MGB_c11705	-2.31113	gi|224062173|ref|XP_002300789.1| cytochrome P450	GO:0055114 oxidation-reduction process | GO:0006118 electron transport	GO:0005789 endoplasmic reticulum membrane | GO:0016021 integral to membrane	GO:0009055 electron carrier activity | GO:0020037 heme binding | GO:0070330 aromatase activity	-	-	GO only
MGB_c10005	-2.44953	gi|224105443|ref|XP_002313813.1| predicted protein	-	-	-	-	pfam14368 LTP_2	Domain only
MGB_c2522	-2.45668	gi|356496307|ref|XP_003517010.1| PREDICTED: non-specific lipid-transfer protein 1-like isoform 1	GO:0006869 lipid transport	GO:0005576 extracellular region	GO:0008289 lipid binding	-	pfam00234 Tryp_alpha_amyl | pfam14368 LTP_2	GO & Domain
MGB_c8521	-2.59566	gi|296086943|emb|CBI33176.3| unnamed protein product	GO:0006633 fatty acid biosynthetic process | GO:0009409 response to cold | GO:0009416 response to light stimulus	GO:0016020 membrane	GO:0016747 transferase activity, transferring acyl groups other than amino-acyl groups	-	-	GO only
MGB_c2481	-2.60195	gi|29500891|emb|CAD87535.1| putative xyloglucan endotransglycosylase	GO:0009409 response to cold | GO:0009612 response to mechanical stimulus | GO:0009664 plant-type cell wall organization | GO:0006073 cellular glucan metabolic process | GO:0009733 response to auxin stimulus | GO:0009741 response to brassinosteroid stimulus | GO:0009408 response to heat	GO:0005618 cell wall | GO:0048046 apoplast	GO:0004553 hydrolase activity, hydrolyzing O-glycosyl compounds | GO:0016762 xyloglucan:xyloglucosyl transferase activity	2.4.1.207	pfam00722 Glyco_hydro_16 | pfam06955 XET_C	GO & Enzyme & Domain

## Sheet: Ctrl_Pet_P_vs_S_Pet_P
Sequence Name	logFC	best hit to nr	GO Biological Process	GO Cellular Component	GO Molecular Function	Enzyme	Domain	annotation type
MGB_lrc23914	4.17048	gi|6166483|gb|AAF04851.1|AF195796_1 putative alcohol dehydrogenase	GO:0055114 oxidation-reduction process	GO:0005737 cytoplasm	GO:0000166 nucleotide binding | GO:0008270 zinc ion binding | GO:0004022 alcohol dehydrogenase (NAD) activity	-	pfam00107 ADH_zinc_N	GO & Domain
MGB_lrc1080	4.14807	gi|6166483|gb|AAF04851.1|AF195796_1 putative alcohol dehydrogenase	-	-	-	-	pfam08240 ADH_N | pfam00107 ADH_zinc_N	Domain only
MGB_lrc23409	4.07056	gi|6166483|gb|AAF04851.1|AF195796_1 putative alcohol dehydrogenase	GO:0055114 oxidation-reduction process	GO:0005737 cytoplasm	GO:0000166 nucleotide binding | GO:0008270 zinc ion binding | GO:0004022 alcohol dehydrogenase (NAD) activity	-	pfam00107 ADH_zinc_N | pfam08240 ADH_N	GO & Domain
MGB_s30525	3.93496	gi|188509917|gb|ACD56606.1| alcohol dehydrogenase A	-	-	-	-	-
MGB_lrc8784	3.81841	gi|6166483|gb|AAF04851.1|AF195796_1 putative alcohol dehydrogenase	-	-	-	-	pfam08240 ADH_N	Domain only
MGB_c19229	3.03408	gi|3024386|sp|Q39786.1|PGLR_GOSHI RecName: Full=Polygalacturonase; Short=PG; AltName: Full=Pectinase; Flags: Precursor	GO:0007047 cellular cell wall organization | GO:0005982 starch metabolic process | GO:0005985 sucrose metabolic process	GO:0016023 cytoplasmic membrane-bounded vesicle | GO:0005618 cell wall | GO:0005576 extracellular region	GO:0004650 polygalacturonase activity | GO:0047911 galacturan 1,4-alpha-galacturonidase activity	-	-	GO only
MGB_c6823	2.99721	gi|356563176|ref|XP_003549840.1| PREDICTED: uncharacterized protein LOC100812292	-	-	-	-	-
MGB_lrc253	2.77592	gi|6166483|gb|AAF04851.1|AF195796_1 putative alcohol dehydrogenase	GO:0055114 oxidation-reduction process	GO:0005737 cytoplasm	GO:0000166 nucleotide binding | GO:0008270 zinc ion binding | GO:0004022 alcohol dehydrogenase (NAD) activity	-	-	GO only
MGB_s29435	2.74189	gi|6166483|gb|AAF04851.1|AF195796_1 putative alcohol dehydrogenase	GO:0055114 oxidation-reduction process	GO:0005737 cytoplasm	GO:0000166 nucleotide binding | GO:0008270 zinc ion binding | GO:0004022 alcohol dehydrogenase (NAD) activity	-	-	GO only
MGB_c15302	2.73684	gi|6166483|gb|AAF04851.1|AF195796_1 putative alcohol dehydrogenase	GO:0055114 oxidation-reduction process	GO:0005737 cytoplasm	GO:0000166 nucleotide binding | GO:0008270 zinc ion binding | GO:0004022 alcohol dehydrogenase (NAD) activity	-	-	GO only
MGB_s28896	2.72356	gi|6166483|gb|AAF04851.1|AF195796_1 putative alcohol dehydrogenase	GO:0055114 oxidation-reduction process	GO:0005737 cytoplasm	GO:0000166 nucleotide binding | GO:0008270 zinc ion binding | GO:0004022 alcohol dehydrogenase (NAD) activity	-	pfam00107 ADH_zinc_N	GO & Domain
MGB_s29169	2.71944	gi|6166483|gb|AAF04851.1|AF195796_1 putative alcohol dehydrogenase	GO:0055114 oxidation-reduction process	GO:0005737 cytoplasm	GO:0000166 nucleotide binding | GO:0008270 zinc ion binding | GO:0004022 alcohol dehydrogenase (NAD) activity	-	-	GO only
MGB_c1070	2.62771	gi|6166483|gb|AAF04851.1|AF195796_1 putative alcohol dehydrogenase	GO:0055114 oxidation-reduction process	GO:0005737 cytoplasm	GO:0000166 nucleotide binding | GO:0008270 zinc ion binding | GO:0004022 alcohol dehydrogenase (NAD) activity	-	-	GO only
MGB_c12710	2.4903	gi|55419650|gb|AAV51938.1| AP2/EREBP transcription factor ERF-1	-	-	-	-	-
MGB_c15839	2.48218	gi|358346026|ref|XP_003637074.1| Cell wall-associated hydrolase, partial	-	GO:0005739 mitochondrion	-	-	pfam14211 DUF4323	GO & Domain
MGB_c11960	2.44779	gi|113460145|ref|YP_720000.1| coat protein	-	-	-	-	-
MGB_c2374	2.40223	gi|15219226|ref|NP_173089.1| organic cation/carnitine transporter 3	GO:0055085 transmembrane transport | GO:0008643 carbohydrate transport	GO:0016021 integral to membrane	GO:0022857 transmembrane transporter activity	-	-	GO only
MGB_c14505	2.3866	-	-	-	-	-	-
MGB_lrc20785	2.38519	gi|6166483|gb|AAF04851.1|AF195796_1 putative alcohol dehydrogenase	GO:0055114 oxidation-reduction process	GO:0005737 cytoplasm	GO:0000166 nucleotide binding | GO:0008270 zinc ion binding | GO:0004022 alcohol dehydrogenase (NAD) activity	-	pfam00107 ADH_zinc_N	GO & Domain
MGB_c10874	2.36894	gi|358346026|ref|XP_003637074.1| Cell wall-associated hydrolase, partial	-	GO:0005739 mitochondrion	-	-	pfam14211 DUF4323	GO & Domain
MGB_c1039	2.36484	gi|358346026|ref|XP_003637074.1| Cell wall-associated hydrolase, partial	-	GO:0005739 mitochondrion	-	-	-	GO only
MGB_c1720	2.35711	gi|358346026|ref|XP_003637074.1| Cell wall-associated hydrolase, partial	-	GO:0005739 mitochondrion	-	-	pfam14211 DUF4323	GO & Domain
MGB_c14108	2.26989	gi|321272239|gb|ADW80126.1| hybrid proline-rich protein	-	-	-	-	-
MGB_c11690	2.26465	gi|321272239|gb|ADW80126.1| hybrid proline-rich protein	GO:0006869 lipid transport	-	-	-	pfam00234 Tryp_alpha_amyl	GO & Domain
MGB_c25935	2.26013	gi|321272239|gb|ADW80126.1| hybrid proline-rich protein	GO:0006869 lipid transport	-	-	-	-	GO only
MGB_c13779	2.25068	gi|321272239|gb|ADW80126.1| hybrid proline-rich protein	GO:0006869 lipid transport	-	-	-	pfam00234 Tryp_alpha_amyl | pfam14368 LTP_2	GO & Domain
MGB_c3024	2.24334	gi|255569153|ref|XP_002525545.1| catalytic, putative	GO:0008152 metabolic process	-	GO:0016787 hydrolase activity	-	-	GO only
MGB_c9105	2.23248	gi|255574601|ref|XP_002528211.1| Auxin-induced protein 5NG4, putative	-	GO:0016020 membrane	-	-	-	GO only
MGB_c21049	2.21945	gi|321272239|gb|ADW80126.1| hybrid proline-rich protein	GO:0006869 lipid transport	-	-	-	pfam00234 Tryp_alpha_amyl	GO & Domain
MGB_c16916	2.21711	gi|321272239|gb|ADW80126.1| hybrid proline-rich protein	GO:0006869 lipid transport	-	-	-	-	GO only
MGB_c2543	2.21701	gi|321272239|gb|ADW80126.1| hybrid proline-rich protein	GO:0006869 lipid transport	-	-	-	pfam00234 Tryp_alpha_amyl	GO & Domain
MGB_c601	2.21395	gi|321272239|gb|ADW80126.1| hybrid proline-rich protein	GO:0006869 lipid transport	-	-	-	pfam00234 Tryp_alpha_amyl	GO & Domain
MGB_c3438	2.20898	gi|224109096|ref|XP_002315082.1| predicted protein	GO:0055085 transmembrane transport | GO:0008643 carbohydrate transport	GO:0016021 integral to membrane	GO:0022857 transmembrane transporter activity	-	-	GO only
MGB_lrc830	2.16012	gi|321272239|gb|ADW80126.1| hybrid proline-rich protein	GO:0006869 lipid transport	GO:0009535 chloroplast thylakoid membrane	GO:0008289 lipid binding	-	pfam00234 Tryp_alpha_amyl | pfam14368 LTP_2	GO & Domain
MGB_c4443	2.15466	gi|358346026|ref|XP_003637074.1| Cell wall-associated hydrolase, partial	-	GO:0005739 mitochondrion	-	-	pfam14211 DUF4323	GO & Domain
MGB_lrc362	2.14881	gi|224087088|ref|XP_002308060.1| predicted protein	GO:0006869 lipid transport	-	-	-	pfam00234 Tryp_alpha_amyl	GO & Domain
MGB_c15993	2.13358	-	-	-	-	-	-
MGB_lrc18765	2.11804	gi|255582327|ref|XP_002531954.1| lipid binding protein, putative	GO:0006869 lipid transport	-	-	-	-	GO only
MGB_c13841	2.10769	gi|225432774|ref|XP_002283288.1| PREDICTED: uncharacterized protein LOC100256307	GO:0007165 signal transduction	GO:0005886 plasma membrane	GO:0035091 phosphatidylinositol binding	-	-	GO only
MGB_s29335	2.10287	gi|224090711|ref|XP_002309065.1| predicted protein	-	-	GO:0016787 hydrolase activity	-	pfam13242 Hydrolase_like	GO & Domain
MGB_c3410	2.09356	-	-	-	-	-	-
MGB_lrc9449	2.08327	gi|255582327|ref|XP_002531954.1| lipid binding protein, putative	GO:0006869 lipid transport	-	-	-	-	GO only
MGB_c11693	2.08261	gi|224090711|ref|XP_002309065.1| predicted protein	-	-	GO:0016787 hydrolase activity	-	pfam13242 Hydrolase_like	GO & Domain
MGB_c15502	2.08101	-	-	-	-	-	-
MGB_c3396	2.06657	gi|225455169|ref|XP_002268691.1| PREDICTED: uncharacterized protein LOC100258956	-	-	-	-	-
MGB_c5759	2.05417	gi|255556005|ref|XP_002519037.1| Stem-specific protein TSJT1, putative	-	-	-	-	-
MGB_c14304	2.01641	-	-	-	-	-	-
MGB_c18533	2.01389	-	-	-	-	-	-
MGB_c1240	2.00456	-	-	-	-	-	-
MGB_c12180	2.00412	gi|296443|emb|CAA49341.1| ADR11	GO:0006869 lipid transport	-	-	-	-	GO only
MGB_c11879	2.00091	gi|119367470|gb|ABL67651.1| putative auxin-repressed/dormancy-associated protein	GO:0009734 auxin mediated signaling pathway	-	-	-	-	GO only
MGB_c6700	-2.00103	-	-	-	-	-	-
MGB_lrc26510	-2.00309	gi|16209647|gb|AAL14384.1| AT3g52500/F22O6_120	GO:0006508 proteolysis	GO:0016020 membrane | GO:0005829 cytosol | GO:0009505 plant-type cell wall	GO:0004190 aspartic-type endopeptidase activity	-	-	GO only
MGB_s30846	-2.00504	gi|300680026|gb|ADK27717.1| GH3	GO:0009733 response to auxin stimulus	-	-	-	-	GO only
MGB_c20885	-2.00602	gi|11561806|gb|AAC83688.2| 101 kDa heat shock protein	GO:0019538 protein metabolic process | GO:0006950 response to stress	-	GO:0017111 nucleoside-triphosphatase activity | GO:0005524 ATP binding	-	pfam00004 AAA | pfam13191 AAA_16 | pfam13401 AAA_22 | pfam00158 Sigma54_activat | pfam07728 AAA_5 | pfam01637 Arch_ATPase | pfam13173 AAA_14 | pfam00177 Ribosomal_S7	GO & Domain
MGB_lrc5861	-2.01132	gi|2865523|gb|AAC02689.1| cold regulated LTCOR18	-	-	-	-	-
MGB_c18468	-2.0129	gi|9957752|gb|AAG09465.1|AF227522_1 S-like ribonuclease	-	-	GO:0003723 RNA binding | GO:0033897 ribonuclease T2 activity	-	-	GO only
MGB_c11503	-2.0151	gi|356533005|ref|XP_003535059.1| PREDICTED: uncharacterized protein LOC100800037	-	-	-	-	-
MGB_c10253	-2.01671	gi|255573073|ref|XP_002527466.1| Indole-3-acetic acid-amido synthetase GH3.3, putative	GO:0009733 response to auxin stimulus	-	-	-	-	GO only
MGB_c14923	-2.0219	gi|255549256|ref|XP_002515682.1| conserved hypothetical protein	-	GO:0005774 vacuolar membrane | GO:0005886 plasma membrane	-	-	-	GO only
MGB_lrc21142	-2.0346	gi|356533005|ref|XP_003535059.1| PREDICTED: uncharacterized protein LOC100800037	GO:0006629 lipid metabolic process	-	GO:0016787 hydrolase activity	-	-	GO only
MGB_c11026	-2.03665	-	-	-	-	-	-
MGB_c12436	-2.04485	gi|343887329|dbj|BAK61875.1| ferredoxin-like protein	-	GO:0016023 cytoplasmic membrane-bounded vesicle	-	-	-	GO only
MGB_lrc6550	-2.0486	-	-	-	-	-	-
MGB_c11367	-2.06733	gi|356533005|ref|XP_003535059.1| PREDICTED: uncharacterized protein LOC100800037	-	-	-	-	-
MGB_c18252	-2.06868	-	-	-	-	-	-
MGB_c11705	-2.08007	gi|224062173|ref|XP_002300789.1| cytochrome P450	GO:0055114 oxidation-reduction process | GO:0006118 electron transport	GO:0005789 endoplasmic reticulum membrane | GO:0016021 integral to membrane	GO:0009055 electron carrier activity | GO:0020037 heme binding | GO:0070330 aromatase activity	-	-	GO only
MGB_c17366	-2.08383	-	-	-	-	-	-
MGB_s30217	-2.08521	gi|147864480|emb|CAN78386.1| hypothetical protein VITISV_017367	-	-	-	-	-
MGB_lrc2963	-2.09747	gi|224100971|ref|XP_002312090.1| predicted protein	GO:0006950 response to stress | GO:0055114 oxidation-reduction process	-	GO:0032440 2-alkenal reductase [NAD(P)] activity | GO:0005524 ATP binding	-	-	GO only
MGB_lrc14073	-2.10334	-	-	-	-	-	-
MGB_s27551	-2.11611	gi|356533005|ref|XP_003535059.1| PREDICTED: uncharacterized protein LOC100800037	-	-	-	-	-
MGB_c8026	-2.11751	gi|356533005|ref|XP_003535059.1| PREDICTED: uncharacterized protein LOC100800037	-	-	-	-	-
MGB_c12017	-2.12603	-	-	-	-	-	-
MGB_lrc19089	-2.13067	gi|315419013|gb|ADU15553.1| GLU	GO:0005975 carbohydrate metabolic process	-	GO:0004553 hydrolase activity, hydrolyzing O-glycosyl compounds | GO:0043169 cation binding	-	-	GO only
MGB_c18199	-2.13933	gi|225438716|ref|XP_002282505.1| PREDICTED: uncharacterized protein LOC100262755	-	-	-	-	-
MGB_c22758	-2.14171	gi|356533005|ref|XP_003535059.1| PREDICTED: uncharacterized protein LOC100800037	-	-	-	-	-
MGB_c12774	-2.15002	gi|356523219|ref|XP_003530239.1| PREDICTED: uncharacterized protein LOC100786732	-	-	-	-	-
MGB_c14145	-2.15229	gi|343887274|dbj|BAK61820.1| hypothetical protein	-	-	-	-	-
MGB_lrc5686	-2.16093	gi|224071519|ref|XP_002303499.1| predicted protein	GO:0046686 response to cadmium ion | GO:0009408 response to heat	GO:0005739 mitochondrion	-	-	pfam00011 HSP20	GO & Domain
MGB_s27447	-2.16648	gi|225444211|ref|XP_002276337.1| PREDICTED: patatin group A-3	-	-	-	-	-
MGB_c14060	-2.16808	gi|255547217|ref|XP_002514666.1| chaperone clpb, putative	GO:0009644 response to high light intensity | GO:0042542 response to hydrogen peroxide | GO:0043335 protein unfolding | GO:0009408 response to heat	GO:0009941 chloroplast envelope | GO:0009570 chloroplast stroma	GO:0016887 ATPase activity | GO:0005515 protein binding | GO:0005524 ATP binding	-	pfam07724 AAA_2 | pfam07728 AAA_5 | pfam13401 AAA_22 | pfam00004 AAA | pfam13191 AAA_16 | pfam13177 DNA_pol3_delta2 | pfam13521 AAA_28	GO & Domain
MGB_c13508	-2.17876	gi|224104913|ref|XP_002313617.1| predicted protein	GO:0006412 translation | GO:0042254 ribosome biogenesis	GO:0005840 ribosome	GO:0003735 structural constituent of ribosome	-	pfam01248 Ribosomal_L7Ae	GO & Domain
MGB_s22028	-2.18453	-	-	-	-	-	-
MGB_s25645	-2.18624	gi|255546716|ref|XP_002514417.1| conserved hypothetical protein	-	-	-	-	-
MGB_s26401	-2.19805	gi|356533005|ref|XP_003535059.1| PREDICTED: uncharacterized protein LOC100800037	GO:0006629 lipid metabolic process	-	GO:0016787 hydrolase activity	-	-	GO only
MGB_c14988	-2.23178	gi|357133553|ref|XP_003568389.1| PREDICTED: gibberellin-regulated protein 3-like	-	-	-	-	pfam02704 GASA	Domain only
MGB_c21403	-2.23425	gi|242088039|ref|XP_002439852.1| hypothetical protein SORBIDRAFT_09g021340	-	-	-	-	pfam02704 GASA	Domain only
MGB_c20538	-2.24184	gi|225444211|ref|XP_002276337.1| PREDICTED: patatin group A-3	-	-	-	-	-
MGB_c10531	-2.26683	gi|224077306|ref|XP_002305204.1| predicted protein	-	-	GO:0005488 binding	-	pfam00514 Arm	GO & Domain
MGB_c13440	-2.2685	gi|356533005|ref|XP_003535059.1| PREDICTED: uncharacterized protein LOC100800037	GO:0006629 lipid metabolic process	-	GO:0016787 hydrolase activity	-	-	GO only
MGB_c10093	-2.26982	gi|94502685|ref|YP_588304.1| hypothetical protein ZeamMp042	-	-	-	-	-
MGB_s27848	-2.27105	-	-	-	-	-	-
MGB_s23397	-2.28017	gi|356533005|ref|XP_003535059.1| PREDICTED: uncharacterized protein LOC100800037	GO:0006629 lipid metabolic process	-	GO:0016787 hydrolase activity	-	-	GO only
MGB_lrc17065	-2.28711	gi|359489254|ref|XP_002265189.2| PREDICTED: protein WAX2-like	GO:0006633 fatty acid biosynthetic process | GO:0055114 oxidation-reduction process	GO:0016021 integral to membrane	GO:0016491 oxidoreductase activity | GO:0005506 iron ion binding	-	-	GO only
MGB_s20504	-2.28805	gi|356533005|ref|XP_003535059.1| PREDICTED: uncharacterized protein LOC100800037	-	-	-	-	-
MGB_c7144	-2.29105	-	-	-	-	-	-
MGB_c16155	-2.29373	gi|356533005|ref|XP_003535059.1| PREDICTED: uncharacterized protein LOC100800037	-	-	-	-	-
MGB_lrc4427	-2.30156	gi|33324520|gb|AAQ08000.1| dehydration responsive element binding protein	GO:0006355 regulation of transcription, DNA-dependent	GO:0005667 transcription factor complex	GO:0003700 sequence-specific DNA binding transcription factor activity | GO:0003677 DNA binding	-	-	GO only
MGB_c27148	-2.30391	gi|356533005|ref|XP_003535059.1| PREDICTED: uncharacterized protein LOC100800037	-	-	-	-	-
MGB_c8687	-2.30643	gi|297797791|ref|XP_002866780.1| predicted protein	GO:0009926 auxin polar transport | GO:0055085 transmembrane transport | GO:0006812 cation transport	GO:0016023 cytoplasmic membrane-bounded vesicle | GO:0016021 integral to membrane	GO:0009672 auxin:hydrogen symporter activity	-	-	GO only
MGB_c11861	-2.31459	gi|147778583|emb|CAN60309.1| hypothetical protein VITISV_015004	GO:0055114 oxidation-reduction process | GO:0080167 response to karrikin | GO:0006118 electron transport	GO:0005886 plasma membrane | GO:0005783 endoplasmic reticulum	GO:0033773 isoflavone 2'-hydroxylase activity | GO:0009055 electron carrier activity | GO:0020037 heme binding | GO:0019825 oxygen binding	-	-	GO only
MGB_c6423	-2.32845	gi|356533005|ref|XP_003535059.1| PREDICTED: uncharacterized protein LOC100800037	GO:0006629 lipid metabolic process	-	GO:0016787 hydrolase activity	-	-	GO only
MGB_c21375	-2.33238	gi|356533005|ref|XP_003535059.1| PREDICTED: uncharacterized protein LOC100800037	GO:0006629 lipid metabolic process	-	GO:0016787 hydrolase activity	-	-	GO only
MGB_c20313	-2.34905	gi|71738561|gb|AAZ40342.1| beta-1,3-glucanase 2	GO:0005982 starch metabolic process | GO:0005985 sucrose metabolic process	-	GO:0042973 glucan endo-1,3-beta-D-glucosidase activity | GO:0043169 cation binding	-	pfam07983 X8	GO & Domain
MGB_c10437	-2.35251	-	-	-	-	-	-
MGB_c3683	-2.35368	gi|283135872|gb|ADB11327.1| tau class glutathione transferase GSTU45	GO:0005975 carbohydrate metabolic process | GO:0006090 pyruvate metabolic process	-	GO:0004462 lactoylglutathione lyase activity | GO:0016740 transferase activity	-	pfam00043 GST_C | pfam13410 GST_C_2	GO & Domain
MGB_c14422	-2.35722	gi|118406886|gb|ABK81651.1| glutathione S-transferase	-	-	GO:0016740 transferase activity	-	pfam00043 GST_C | pfam13410 GST_C_2	GO & Domain
MGB_c18129	-2.36099	-	-	-	-	-	-
MGB_c20377	-2.38983	gi|356533005|ref|XP_003535059.1| PREDICTED: uncharacterized protein LOC100800037	-	-	-	-	-
MGB_s26942	-2.39145	gi|356533005|ref|XP_003535059.1| PREDICTED: uncharacterized protein LOC100800037	GO:0006629 lipid metabolic process	-	GO:0016787 hydrolase activity	-	-	GO only
MGB_s27441	-2.39444	gi|357117384|ref|XP_003560449.1| PREDICTED: patatin group A-3-like	-	-	-	-	-
MGB_c18216	-2.40301	gi|224096758|ref|XP_002310724.1| predicted protein	-	-	-	-	-
MGB_c15933	-2.42056	gi|356533005|ref|XP_003535059.1| PREDICTED: uncharacterized protein LOC100800037	GO:0006629 lipid metabolic process	-	GO:0016787 hydrolase activity	-	-	GO only
MGB_c8910	-2.42607	gi|224080626|ref|XP_002306185.1| predicted protein	GO:0030001 metal ion transport | GO:0010286 heat acclimation	GO:0009506 plasmodesma | GO:0005886 plasma membrane	GO:0046872 metal ion binding | GO:0005515 protein binding	-	-	GO only
MGB_s20650	-2.43298	gi|356533005|ref|XP_003535059.1| PREDICTED: uncharacterized protein LOC100800037	-	-	-	-	-
MGB_s23399	-2.44048	gi|356533005|ref|XP_003535059.1| PREDICTED: uncharacterized protein LOC100800037	GO:0006629 lipid metabolic process	-	GO:0016787 hydrolase activity	-	-	GO only
MGB_c17296	-2.44489	gi|225468755|ref|XP_002274634.1| PREDICTED: uncharacterized protein LOC100255767	-	-	-	-	pfam14009 DUF4228	Domain only
MGB_c25936	-2.44604	gi|356533005|ref|XP_003535059.1| PREDICTED: uncharacterized protein LOC100800037	GO:0006629 lipid metabolic process	-	GO:0016787 hydrolase activity	-	-	GO only
MGB_s24590	-2.45377	gi|356533005|ref|XP_003535059.1| PREDICTED: uncharacterized protein LOC100800037	-	-	-	-	-
MGB_c12787	-2.46227	gi|356533005|ref|XP_003535059.1| PREDICTED: uncharacterized protein LOC100800037	GO:0006629 lipid metabolic process	-	GO:0016787 hydrolase activity	-	-	GO only
MGB_c2481	-2.46631	gi|29500891|emb|CAD87535.1| putative xyloglucan endotransglycosylase	GO:0009409 response to cold | GO:0009612 response to mechanical stimulus | GO:0009664 plant-type cell wall organization | GO:0006073 cellular glucan metabolic process | GO:0009733 response to auxin stimulus | GO:0009741 response to brassinosteroid stimulus | GO:0009408 response to heat	GO:0005618 cell wall | GO:0048046 apoplast	GO:0004553 hydrolase activity, hydrolyzing O-glycosyl compounds | GO:0016762 xyloglucan:xyloglucosyl transferase activity	2.4.1.207	pfam00722 Glyco_hydro_16 | pfam06955 XET_C	GO & Enzyme & Domain
MGB_s26487	-2.47843	gi|356533005|ref|XP_003535059.1| PREDICTED: uncharacterized protein LOC100800037	GO:0006629 lipid metabolic process	-	GO:0016787 hydrolase activity	-	-	GO only
MGB_lrc414	-2.48515	gi|224080626|ref|XP_002306185.1| predicted protein	GO:0030001 metal ion transport | GO:0010286 heat acclimation	GO:0009506 plasmodesma | GO:0005886 plasma membrane	GO:0046872 metal ion binding | GO:0005515 protein binding	-	-	GO only
MGB_c19746	-2.48861	gi|147817752|emb|CAN66660.1| hypothetical protein VITISV_031720	GO:0090305 nucleic acid phosphodiester bond hydrolysis	GO:0005622 intracellular	GO:0003676 nucleic acid binding | GO:0004527 exonuclease activity	-	-	GO only
MGB_c11237	-2.4995	gi|118406886|gb|ABK81651.1| glutathione S-transferase	GO:0009407 toxin catabolic process | GO:0042742 defense response to bacterium | GO:0009409 response to cold | GO:0009651 response to salt stress | GO:0080167 response to karrikin | GO:0006749 glutathione metabolic process | GO:0006803 glutathione conjugation reaction	GO:0009941 chloroplast envelope | GO:0005774 vacuolar membrane | GO:0010319 stromule | GO:0009570 chloroplast stroma | GO:0009579 thylakoid | GO:0005634 nucleus	GO:0004364 glutathione transferase activity | GO:0043295 glutathione binding	-	pfam00043 GST_C | pfam13410 GST_C_2	GO & Domain
MGB_c5391	-2.50729	gi|224080626|ref|XP_002306185.1| predicted protein	GO:0030001 metal ion transport | GO:0010286 heat acclimation	GO:0009506 plasmodesma | GO:0005886 plasma membrane	GO:0046872 metal ion binding | GO:0005515 protein binding	-	-	GO only
MGB_c16860	-2.52513	gi|224080626|ref|XP_002306185.1| predicted protein	GO:0030001 metal ion transport | GO:0010286 heat acclimation	GO:0009506 plasmodesma | GO:0005886 plasma membrane	GO:0046872 metal ion binding | GO:0005515 protein binding	-	-	GO only
MGB_c11478	-2.55228	gi|255559973|ref|XP_002521005.1| Inhibitor of trypsin and hageman factor, putative	GO:0009611 response to wounding	-	GO:0004867 serine-type endopeptidase inhibitor activity	-	pfam00280 potato_inhibit	GO & Domain
MGB_lrc3333	-2.55844	gi|159138941|gb|ABW89470.1| low molecular weight heat shock protein	GO:0006950 response to stress	GO:0005737 cytoplasm	-	-	pfam00011 HSP20	GO & Domain
MGB_c16382	-2.5993	gi|224080626|ref|XP_002306185.1| predicted protein	GO:0030001 metal ion transport | GO:0010286 heat acclimation	GO:0009506 plasmodesma | GO:0005886 plasma membrane	GO:0046872 metal ion binding | GO:0005515 protein binding	-	-	GO only
MGB_s25614	-2.61847	gi|356533005|ref|XP_003535059.1| PREDICTED: uncharacterized protein LOC100800037	GO:0006629 lipid metabolic process	-	GO:0016787 hydrolase activity	-	-	GO only
MGB_c2881	-2.66108	-	-	-	-	-	-
MGB_c9388	-2.68628	gi|224136750|ref|XP_002322406.1| predicted protein	GO:0042545 cell wall modification | GO:0043086 negative regulation of catalytic activity | GO:0055114 oxidation-reduction process | GO:0006118 electron transport | GO:0005982 starch metabolic process | GO:0005985 sucrose metabolic process	GO:0009505 plant-type cell wall | GO:0009506 plasmodesma | GO:0005886 plasma membrane | GO:0005774 vacuolar membrane | GO:0005576 extracellular region	GO:0046910 pectinesterase inhibitor activity | GO:0009055 electron carrier activity | GO:0004497 monooxygenase activity | GO:0020037 heme binding | GO:0030599 pectinesterase activity | GO:0016705 oxidoreductase activity, acting on paired donors, with incorporation or reduction of molecular oxygen	-	-	GO only
MGB_c19669	-2.73038	-	-	-	-	-	-
MGB_lrc3071	-2.82547	gi|33324520|gb|AAQ08000.1| dehydration responsive element binding protein	GO:0006355 regulation of transcription, DNA-dependent	GO:0005667 transcription factor complex	GO:0003700 sequence-specific DNA binding transcription factor activity | GO:0003677 DNA binding	-	-	GO only
MGB_lrc1197	-3.04793	gi|159138935|gb|ABW89467.1| low molecular weight heat shock protein	GO:0006950 response to stress	GO:0005737 cytoplasm	-	-	pfam00011 HSP20	GO & Domain
MGB_c10606	-3.67616	gi|224122360|ref|XP_002318815.1| predicted protein	-	-	-	-	-
MGB_c8521	-3.99157	gi|296086943|emb|CBI33176.3| unnamed protein product	GO:0006633 fatty acid biosynthetic process | GO:0009409 response to cold | GO:0009416 response to light stimulus	GO:0016020 membrane	GO:0016747 transferase activity, transferring acyl groups other than amino-acyl groups	-	-	GO only

## Sheet: C_Pet_SW_vs_C_Pet_P
Sequence Name	logFC	best hit to nr	GO Biological Process	GO Cellular Component	GO Molecular Function	Enzyme	Domain	annotation type
MGB_lrc3275	11.0783	gi|7012719|gb|AAF35184.1|AF195863_1 lipid transfer protein precursor	GO:0055114 oxidation-reduction process | GO:0006869 lipid transport	-	GO:0016491 oxidoreductase activity | GO:0008289 lipid binding	-	pfam00234 Tryp_alpha_amyl | pfam14368 LTP_2	GO & Domain
MGB_lrc373	8.73848	gi|85701136|sp|P84527.1|KIWEL_ACTDE RecName: Full=Kiwellin; AltName: Allergen=Act d 5; Contains: RecName: Full=Kissper; Contains: RecName: Full=KiTH-3; Contains: RecName: Full=KiTH-1; Contains: RecName: Full=KiTH-2	-	GO:0005576 extracellular region | GO:0016023 cytoplasmic membrane-bounded vesicle	-	-	pfam03330 DPBB_1 | pfam00967 Barwin	GO & Domain
MGB_s28461	8.73505	gi|225435367|ref|XP_002285296.1| PREDICTED: ripening-related protein grip22-like	-	GO:0005576 extracellular region | GO:0016023 cytoplasmic membrane-bounded vesicle	-	-	pfam03330 DPBB_1 | pfam00967 Barwin	GO & Domain
MGB_c11601	8.61372	gi|85701136|sp|P84527.1|KIWEL_ACTDE RecName: Full=Kiwellin; AltName: Allergen=Act d 5; Contains: RecName: Full=Kissper; Contains: RecName: Full=KiTH-3; Contains: RecName: Full=KiTH-1; Contains: RecName: Full=KiTH-2	-	GO:0005576 extracellular region | GO:0016023 cytoplasmic membrane-bounded vesicle	-	-	pfam03330 DPBB_1	GO & Domain
MGB_c13209	8.46657	gi|85701136|sp|P84527.1|KIWEL_ACTDE RecName: Full=Kiwellin; AltName: Allergen=Act d 5; Contains: RecName: Full=Kissper; Contains: RecName: Full=KiTH-3; Contains: RecName: Full=KiTH-1; Contains: RecName: Full=KiTH-2	-	GO:0005576 extracellular region	-	-	-	GO only
MGB_lrc7635	7.79224	gi|120431594|gb|ABM21761.1| metallothionein-like protein MT2A	-	-	GO:0046872 metal ion binding	-	pfam01439 Metallothio_2	GO & Domain
MGB_c9245	7.69942	gi|255577086|ref|XP_002529427.1| Kiwellin, putative	-	GO:0005576 extracellular region | GO:0016023 cytoplasmic membrane-bounded vesicle	-	-	-	GO only
MGB_c18953	7.20601	-	-	-	-	-	-
MGB_c4673	7.1324	-	-	-	-	-	-
MGB_c6875	7.08492	-	-	-	-	-	-
MGB_lrc22087	7.02332	gi|256568429|gb|ACU87558.1| PIP protein	GO:0048767 root hair elongation | GO:0009269 response to desiccation | GO:0006970 response to osmotic stress | GO:0009737 response to abscisic acid stimulus | GO:0080170 hydrogen peroxide transmembrane transport | GO:0006833 water transport	GO:0016021 integral to membrane | GO:0009506 plasmodesma | GO:0005886 plasma membrane	GO:0015250 water channel activity | GO:0005515 protein binding	-	pfam00230 MIP	GO & Domain
MGB_c6025	6.76749	-	-	-	-	-	-
MGB_c4062	6.73775	gi|339233028|ref|XP_003381631.1| ubiquitin family protein	-	-	-	-	pfam00240 ubiquitin | pfam11976 Rad60-SLD | pfam13881 Rad60-SLD_2 | pfam13019 Telomere_Sde2	Domain only
MGB_lrc3739	6.68147	gi|357513725|ref|XP_003627151.1| Ubiquitin	-	-	-	-	pfam00240 ubiquitin | pfam11976 Rad60-SLD | pfam13881 Rad60-SLD_2 | pfam13019 Telomere_Sde2	Domain only
MGB_c8753	6.61803	gi|351726996|ref|NP_001235098.1| proline-rich protein precursor	-	-	-	-	-
MGB_c13850	6.55775	-	-	-	-	-	-
MGB_c1493	6.51929	gi|224081248|ref|XP_002306351.1| stress enhanced protein 2	GO:0009765 photosynthesis, light harvesting | GO:0048481 ovule development	GO:0009535 chloroplast thylakoid membrane | GO:0005667 transcription factor complex	GO:0003700 sequence-specific DNA binding transcription factor activity | GO:0003677 DNA binding | GO:0005515 protein binding | GO:0016168 chlorophyll binding	-	-	GO only
MGB_s22612	6.48821	-	-	-	-	-	-
MGB_c21545	6.46235	gi|359497730|ref|XP_002273430.2| PREDICTED: 1-aminocyclopropane-1-carboxylate oxidase	GO:0009693 ethylene biosynthetic process | GO:0009835 ripening | GO:0055114 oxidation-reduction process	-	GO:0046872 metal ion binding | GO:0031418 L-ascorbic acid binding | GO:0009815 1-aminocyclopropane-1-carboxylate oxidase activity | GO:0016706 oxidoreductase activity, acting on paired donors, with incorporation or reduction of molecular oxygen, 2-oxoglutarate as one donor, and incorporation of one atom each of oxygen into both donors	-	-	GO only
MGB_s29911	6.45632	gi|75184387|sp|Q9M4H4.1|GRI22_VITVI RecName: Full=Ripening-related protein grip22; Flags: Precursor	-	-	-	-	-
MGB_c12361	6.44801	-	-	-	-	-	-
MGB_c14031	6.44695	-	-	-	-	-	-
MGB_c13634	6.39969	-	-	-	-	-	-
MGB_lrc7445	6.36333	-	-	-	-	-	-
MGB_c5611	6.30366	-	-	-	-	-	-
MGB_c14042	6.239	-	-	-	-	-	-
MGB_c15744	6.1636	gi|23466403|tpg|DAA00292.1| TPA_exp: putative phytosulfokine peptide precursor	GO:0008283 cell proliferation | GO:0007165 signal transduction | GO:0040007 growth	GO:0005576 extracellular region	GO:0008083 growth factor activity	-	-	GO only
MGB_c9106	6.15661	gi|23466403|tpg|DAA00292.1| TPA_exp: putative phytosulfokine peptide precursor	GO:0008283 cell proliferation | GO:0007165 signal transduction | GO:0040007 growth	GO:0005576 extracellular region	GO:0008083 growth factor activity	-	-	GO only
MGB_lrc6550	6.08717	-	-	-	-	-	-
MGB_c18252	6.03417	-	-	-	-	-	-
MGB_lrc2892	6.01575	-	-	-	-	-	-
MGB_c9030	5.96254	gi|153805694|gb|ABS52572.1| cysteine proteinase inhibitor	-	GO:0016023 cytoplasmic membrane-bounded vesicle	GO:0004869 cysteine-type endopeptidase inhibitor activity	-	pfam00031 Cystatin	GO & Domain
MGB_lrc11850	5.95205	gi|153869431|gb|ABS53040.1| Cald5H	GO:0022900 electron transport chain	-	GO:0004497 monooxygenase activity	-	-	GO only
MGB_lrc29959	5.86802	gi|224082458|ref|XP_002306699.1| predicted protein	-	-	-	-	-
MGB_c1235	5.81313	gi|153869431|gb|ABS53040.1| Cald5H	GO:0055114 oxidation-reduction process | GO:0006118 electron transport	-	GO:0020037 heme binding | GO:0016705 oxidoreductase activity, acting on paired donors, with incorporation or reduction of molecular oxygen | GO:0004497 monooxygenase activity | GO:0009055 electron carrier activity	-	-	GO only
MGB_c9946	5.80477	gi|300119952|gb|ADJ68001.1| nitrite reductase protein	GO:0042128 nitrate assimilation | GO:0006810 transport | GO:0022900 electron transport chain	GO:0009507 chloroplast	GO:0048307 ferredoxin-nitrite reductase activity | GO:0020037 heme binding | GO:0051539 4 iron, 4 sulfur cluster binding	-	-	GO only
MGB_c14682	5.54554	-	-	-	-	-	-
MGB_s28091	5.46032	-	-	-	-	-	-
MGB_c8824	5.35481	-	-	-	-	-	-
MGB_c10534	5.28747	-	-	-	-	-	-
MGB_c16745	5.28698	gi|225435367|ref|XP_002285296.1| PREDICTED: ripening-related protein grip22-like	-	GO:0005576 extracellular region | GO:0016023 cytoplasmic membrane-bounded vesicle	-	-	pfam03330 DPBB_1	GO & Domain
MGB_c9738	5.22075	-	-	-	-	-	-
MGB_lrc1635	5.16946	gi|73761689|gb|AAZ83344.1| ACC oxidase 3	GO:0055114 oxidation-reduction process | GO:0009693 ethylene biosynthetic process	-	GO:0009815 1-aminocyclopropane-1-carboxylate oxidase activity | GO:0046872 metal ion binding | GO:0031418 L-ascorbic acid binding | GO:0016706 oxidoreductase activity, acting on paired donors, with incorporation or reduction of molecular oxygen, 2-oxoglutarate as one donor, and incorporation of one atom each of oxygen into both donors	-	pfam03171 2OG-FeII_Oxy | pfam14226 DIOX_N	GO & Domain
MGB_lrc2793	5.14239	-	-	-	-	-	-
MGB_c17241	5.12586	-	-	-	-	-	-
MGB_s28963	5.09553	-	-	-	-	-	-
MGB_s29779	4.98192	gi|23466403|tpg|DAA00292.1| TPA_exp: putative phytosulfokine peptide precursor	GO:0008283 cell proliferation | GO:0007165 signal transduction | GO:0040007 growth	GO:0005576 extracellular region	GO:0008083 growth factor activity	-	-	GO only
MGB_s23146	4.97077	-	-	-	-	-	-
MGB_c6677	4.94907	gi|118485725|gb|ABK94712.1| unknown	-	GO:0046658 anchored to plasma membrane	-	-	-	GO only
MGB_c12131	4.89408	gi|25992536|gb|AAN77148.1| fiber protein Fb7	-	-	-	-	-
MGB_c2490	4.85457	gi|371927101|gb|AEX58648.1| prolyl oligopeptidase	-	-	-	-	-
MGB_c1882	4.82916	gi|255558690|ref|XP_002520369.1| 4-hydroxyphenylpyruvate dioxygenase, putative	GO:0006572 tyrosine catabolic process | GO:0006559 L-phenylalanine catabolic process | GO:0055114 oxidation-reduction process	GO:0009536 plastid	GO:0046872 metal ion binding | GO:0003868 4-hydroxyphenylpyruvate dioxygenase activity	-	-	GO only
MGB_c14655	4.81692	-	-	-	-	-	-
MGB_c14146	4.78995	gi|242062832|ref|XP_002452705.1| hypothetical protein SORBIDRAFT_04g031060	-	-	-	-	-
MGB_c5866	4.78186	gi|255539116|ref|XP_002510623.1| prolyl endopeptidase, putative	GO:0006508 proteolysis	-	GO:0070008 serine-type exopeptidase activity | GO:0004252 serine-type endopeptidase activity	-	-	GO only
MGB_lrc12331	4.74513	gi|188509922|gb|ACD56611.1| putative photosystem II protein	GO:0010196 nonphotochemical quenching | GO:0015979 photosynthesis | GO:0080167 response to karrikin	GO:0009523 photosystem II | GO:0016021 integral to membrane | GO:0009517 PSII associated light-harvesting complex II	GO:0051738 xanthophyll binding | GO:0016168 chlorophyll binding	-	pfam00504 Chloroa_b-bind	GO & Domain
MGB_lrc3179	4.72251	gi|297737969|emb|CBI27170.3| unnamed protein product	-	-	-	-	pfam14299 PP2	Domain only
MGB_c13568	4.7179	-	-	-	-	-	-
MGB_c6123	4.70392	gi|255561170|ref|XP_002521597.1| transporter, putative	GO:0006810 transport	-	GO:0005215 transporter activity	-	pfam03765 CRAL_TRIO_N	GO & Domain
MGB_c17272	4.69622	gi|18091779|gb|AAL58071.1| sucrose transporter SUC1	GO:0055085 transmembrane transport | GO:0048316 seed development | GO:0015770 sucrose transport | GO:0009846 pollen germination | GO:0009624 response to nematode | GO:0006812 cation transport	GO:0009506 plasmodesma | GO:0005773 vacuole | GO:0005887 integral to plasma membrane	GO:0008506 sucrose:hydrogen symporter activity	-	-	GO only
MGB_s27874	4.66384	-	-	-	-	-	-
MGB_c19088	4.61717	-	-	-	-	-	-
MGB_c19711	4.58327	gi|351726996|ref|NP_001235098.1| proline-rich protein precursor	-	-	-	-	-
MGB_c8072	4.58295	gi|357513725|ref|XP_003627151.1| Ubiquitin	-	-	-	-	pfam00240 ubiquitin | pfam11976 Rad60-SLD | pfam13881 Rad60-SLD_2 | pfam13019 Telomere_Sde2	Domain only
MGB_lrc743	4.49782	gi|225435373|ref|XP_002282561.1| PREDICTED: kiwellin-like	-	GO:0005576 extracellular region	-	-	-	GO only
MGB_c13154	4.48535	gi|297744219|emb|CBI37189.3| unnamed protein product	-	-	-	-	pfam03330 DPBB_1	Domain only
MGB_s26575	4.45472	gi|3126963|gb|AAC16010.1| acidic chitinase	GO:0006032 chitin catabolic process | GO:0006952 defense response | GO:0016998 cell wall macromolecule catabolic process	GO:0005773 vacuole | GO:0016023 cytoplasmic membrane-bounded vesicle	GO:0004568 chitinase activity | GO:0008061 chitin binding	-	-	GO only
MGB_s30006	4.42309	-	-	-	-	-	-
MGB_s27228	4.25953	gi|3126963|gb|AAC16010.1| acidic chitinase	GO:0006032 chitin catabolic process | GO:0006952 defense response | GO:0016998 cell wall macromolecule catabolic process	GO:0005773 vacuole | GO:0016023 cytoplasmic membrane-bounded vesicle	GO:0004568 chitinase activity | GO:0008061 chitin binding	-	-	GO only
MGB_lrc791	4.18954	gi|3334113|sp|Q39779.1|ACBP_GOSHI RecName: Full=Acyl-CoA-binding protein; Short=ACBP	GO:0050826 response to freezing | GO:0009646 response to absence of light | GO:0006869 lipid transport	GO:0005886 plasma membrane | GO:0005829 cytosol	GO:0000062 fatty-acyl-CoA binding | GO:0031210 phosphatidylcholine binding	-	pfam00887 ACBP	GO & Domain
MGB_lrc4067	4.18509	gi|189498314|gb|ACE06753.1| plastid acyl carrier protein	GO:0006633 fatty acid biosynthetic process | GO:0055114 oxidation-reduction process | GO:0006810 transport | GO:0042967 acyl-carrier-protein biosynthetic process	GO:0009507 chloroplast	GO:0016491 oxidoreductase activity | GO:0000036 acyl carrier activity | GO:0048037 cofactor binding | GO:0031177 phosphopantetheine binding	-	pfam00550 PP-binding	GO & Domain
MGB_s25667	4.17822	-	-	-	-	-	-
MGB_lrc831	4.13864	gi|359475044|ref|XP_003631574.1| PREDICTED: uncharacterized protein LOC100245206	GO:0009664 plant-type cell wall organization	GO:0005618 cell wall	-	-	-	GO only
MGB_c10259	4.06933	gi|226498514|ref|NP_001146540.1| uncharacterized protein LOC100280135	-	GO:0016023 cytoplasmic membrane-bounded vesicle	-	-	-	GO only
MGB_c6831	4.06743	gi|326490093|dbj|BAJ94120.1| predicted protein	-	GO:0016023 cytoplasmic membrane-bounded vesicle	-	-	pfam05042 Caleosin	GO & Domain
MGB_lrc4718	4.03301	gi|351727929|ref|NP_001235130.1| heat shock 22 kDa protein, mitochondrial	GO:0009408 response to heat	GO:0005739 mitochondrion | GO:0009570 chloroplast stroma	-	-	pfam00011 HSP20	GO & Domain
MGB_lrc18625	4.032	gi|224099289|ref|XP_002311425.1| predicted protein	-	-	GO:0016787 hydrolase activity	-	-	GO only
MGB_s22132	4.00392	gi|15149875|emb|CAC39481.2| metallothionein-like protein	-	-	GO:0046872 metal ion binding	-	-	GO only
MGB_c2763	4.00141	gi|255578977|ref|XP_002530341.1| 40S ribosomal protein S17, putative	GO:0006412 translation | GO:0042254 ribosome biogenesis	GO:0005840 ribosome	GO:0003735 structural constituent of ribosome	-	pfam00833 Ribosomal_S17e	GO & Domain
MGB_c6700	3.97247	-	-	-	-	-	-
MGB_s25155	3.97051	-	-	-	-	-	-
MGB_c12093	3.95451	gi|27526732|emb|CAD24068.1| class I chitinase	-	-	-	-	-
MGB_c11964	3.90856	gi|29419473|gb|AAO61853.1| glutathione S-transferase F1	GO:0009407 toxin catabolic process | GO:0006749 glutathione metabolic process | GO:0006803 glutathione conjugation reaction	GO:0005739 mitochondrion	GO:0004364 glutathione transferase activity	-	pfam00043 GST_C | pfam13410 GST_C_2	GO & Domain
MGB_c3152	3.9058	gi|297805178|ref|XP_002870473.1| predicted protein	GO:0055114 oxidation-reduction process | GO:0080167 response to karrikin | GO:0006118 electron transport	GO:0005886 plasma membrane | GO:0005783 endoplasmic reticulum	GO:0033773 isoflavone 2'-hydroxylase activity | GO:0009055 electron carrier activity | GO:0020037 heme binding | GO:0019825 oxygen binding	-	-	GO only
MGB_s24450	3.89965	gi|15149875|emb|CAC39481.2| metallothionein-like protein	-	-	GO:0046872 metal ion binding	-	pfam01439 Metallothio_2	GO & Domain
MGB_c9551	3.89905	gi|307147784|gb|ADN37756.1| chitinase	GO:0006032 chitin catabolic process | GO:0006952 defense response | GO:0016998 cell wall macromolecule catabolic process	GO:0005773 vacuole	GO:0004568 chitinase activity | GO:0008061 chitin binding	-	-	GO only
MGB_lrc81	3.87098	gi|188509922|gb|ACD56611.1| putative photosystem II protein	GO:0010196 nonphotochemical quenching | GO:0015979 photosynthesis | GO:0080167 response to karrikin	GO:0009523 photosystem II | GO:0016021 integral to membrane | GO:0009517 PSII associated light-harvesting complex II	GO:0051738 xanthophyll binding | GO:0016168 chlorophyll binding	-	pfam00504 Chloroa_b-bind	GO & Domain
MGB_lrc10111	3.86088	gi|6048743|gb|AAF02299.1|AF098302_1 chitinase	GO:0016998 cell wall macromolecule catabolic process | GO:0006032 chitin catabolic process	-	GO:0004568 chitinase activity | GO:0008061 chitin binding	-	-	GO only
MGB_c15649	3.84382	gi|1684851|gb|AAB36543.1| DnaJ-like protein	-	-	-	-	-
MGB_c12059	3.79439	gi|255629039|gb|ACU14864.1| unknown	GO:0006098 pentose-phosphate shunt | GO:0015976 carbon utilization	GO:0005829 cytosol | GO:0005886 plasma membrane	GO:0046872 metal ion binding | GO:0004750 ribulose-phosphate 3-epimerase activity	-	-	GO only
MGB_lrc21964	3.79385	-	-	-	-	-	-
MGB_s20485	3.79221	-	-	-	-	-	-
MGB_s23627	3.7767	gi|238617675|gb|ACR46959.1| metallothionein 2b	-	-	GO:0046872 metal ion binding	-	-	GO only
MGB_c19704	3.76745	gi|195143971|ref|XP_002012970.1| GL23643	GO:0007165 signal transduction	GO:0016021 integral to membrane	GO:0008158 hedgehog receptor activity	-	-	GO only
MGB_c9793	3.76557	gi|226498514|ref|NP_001146540.1| uncharacterized protein LOC100280135	-	GO:0016023 cytoplasmic membrane-bounded vesicle	-	-	-	GO only
MGB_s30637	3.75188	gi|13124019|sp|Q41596.1|CHI1_THECC RecName: Full=Endochitinase 1; Flags: Precursor	GO:0006032 chitin catabolic process | GO:0006952 defense response | GO:0016998 cell wall macromolecule catabolic process	GO:0005773 vacuole	GO:0004568 chitinase activity | GO:0008061 chitin binding	-	-	GO only
MGB_lrc28099	3.74563	gi|3094012|gb|AAC15460.1| cold-regulated LTCOR12	-	-	-	-	-
MGB_c16135	3.73547	gi|118488941|gb|ABK96279.1| unknown	GO:0009409 response to cold | GO:0055114 oxidation-reduction process | GO:0006118 electron transport	GO:0009941 chloroplast envelope | GO:0010319 stromule | GO:0009570 chloroplast stroma | GO:0009579 thylakoid | GO:0048046 apoplast	GO:0003960 NADPH:quinone reductase activity | GO:0035671 enone reductase activity | GO:0035798 2-alkenal reductase (NADP+) activity | GO:0008270 zinc ion binding | GO:0000166 nucleotide binding	-	-	GO only
MGB_c10204	3.71476	-	-	-	-	-	-
MGB_c18308	3.69824	gi|224121840|ref|XP_002330666.1| predicted protein	-	-	GO:0005488 binding	-	pfam04064 DUF384	GO & Domain
MGB_s23150	3.67157	-	-	-	-	-	-
MGB_lrc861	3.65537	gi|359475044|ref|XP_003631574.1| PREDICTED: uncharacterized protein LOC100245206	-	GO:0005618 cell wall	-	-	-	GO only
MGB_lrc16007	3.60769	gi|297737946|emb|CBI27147.3| unnamed protein product	GO:0006412 translation | GO:0042254 ribosome biogenesis	GO:0022625 cytosolic large ribosomal subunit	GO:0003735 structural constituent of ribosome	-	pfam00935 Ribosomal_L44	GO & Domain
MGB_c8080	3.59998	gi|255568816|ref|XP_002525379.1| alcohol dehydrogenase, putative	GO:0009409 response to cold | GO:0055114 oxidation-reduction process | GO:0006118 electron transport	GO:0009941 chloroplast envelope | GO:0010319 stromule | GO:0009570 chloroplast stroma | GO:0009579 thylakoid | GO:0048046 apoplast	GO:0003960 NADPH:quinone reductase activity | GO:0035671 enone reductase activity | GO:0035798 2-alkenal reductase (NADP+) activity | GO:0008270 zinc ion binding | GO:0000166 nucleotide binding	-	-	GO only
MGB_lrc3608	3.58749	gi|3126963|gb|AAC16010.1| acidic chitinase	GO:0006032 chitin catabolic process | GO:0006952 defense response | GO:0016998 cell wall macromolecule catabolic process	GO:0005773 vacuole | GO:0016023 cytoplasmic membrane-bounded vesicle	GO:0004568 chitinase activity | GO:0008061 chitin binding	3.2.1.14	pfam00182 Glyco_hydro_19	GO & Enzyme & Domain
MGB_lrc2954	3.57415	gi|351727707|ref|NP_001237170.1| uncharacterized protein LOC100499869 precursor	GO:0048653 anther development | GO:0009856 pollination | GO:0006118 electron transport	GO:0048196 middle lamella-containing extracellular matrix | GO:0048046 apoplast	GO:0005507 copper ion binding | GO:0009055 electron carrier activity	-	pfam02298 Cu_bind_like	GO & Domain
MGB_c13390	3.56966	-	-	-	-	-	-
MGB_s29174	3.56347	-	-	-	-	-	-
MGB_lrc6717	3.56338	gi|21585695|gb|AAM55492.1| allergenic-related protein Pt2L4	-	GO:0016020 membrane	-	-	-	GO only
MGB_c9388	3.5477	gi|224136750|ref|XP_002322406.1| predicted protein	GO:0042545 cell wall modification | GO:0043086 negative regulation of catalytic activity | GO:0055114 oxidation-reduction process | GO:0006118 electron transport | GO:0005982 starch metabolic process | GO:0005985 sucrose metabolic process	GO:0009505 plant-type cell wall | GO:0009506 plasmodesma | GO:0005886 plasma membrane | GO:0005774 vacuolar membrane | GO:0005576 extracellular region	GO:0046910 pectinesterase inhibitor activity | GO:0009055 electron carrier activity | GO:0004497 monooxygenase activity | GO:0020037 heme binding | GO:0030599 pectinesterase activity | GO:0016705 oxidoreductase activity, acting on paired donors, with incorporation or reduction of molecular oxygen	-	-	GO only
MGB_c11715	3.5445	gi|118488655|gb|ABK96139.1| unknown	GO:0006534 cysteine metabolic process | GO:0006555 methionine metabolic process	-	GO:0030170 pyridoxal phosphate binding | GO:0016829 lyase activity | GO:0003962 cystathionine gamma-synthase activity	-	-	GO only
MGB_lrc509	3.54167	gi|118500901|gb|ABK97619.1| 1-aminocyclopropane-1-carboxylic acid oxidase	GO:0055114 oxidation-reduction process | GO:0009693 ethylene biosynthetic process	-	GO:0009815 1-aminocyclopropane-1-carboxylate oxidase activity | GO:0046872 metal ion binding | GO:0031418 L-ascorbic acid binding | GO:0016706 oxidoreductase activity, acting on paired donors, with incorporation or reduction of molecular oxygen, 2-oxoglutarate as one donor, and incorporation of one atom each of oxygen into both donors	-	pfam03171 2OG-FeII_Oxy	GO & Domain
MGB_c648	3.51509	gi|227434194|gb|ACP28878.1| tonoplast intrinsic protein	GO:0080170 hydrogen peroxide transmembrane transport | GO:0006833 water transport | GO:0009740 gibberellic acid mediated signaling pathway | GO:0015840 urea transport	GO:0016021 integral to membrane | GO:0009941 chloroplast envelope | GO:0009705 plant-type vacuole membrane | GO:0000326 protein storage vacuole | GO:0042807 central vacuole	GO:0015204 urea transmembrane transporter activity | GO:0015250 water channel activity	-	pfam00230 MIP	GO & Domain
MGB_c5688	3.51071	gi|118487691|gb|ABK95670.1| unknown	GO:0032504 multicellular organism reproduction | GO:0019253 reductive pentose-phosphate cycle | GO:0080022 primary root development | GO:0006642 triglyceride mobilization | GO:0019563 glycerol catabolic process | GO:0009658 chloroplast organization | GO:0046166 glyceraldehyde-3-phosphate biosynthetic process | GO:0006000 fructose metabolic process | GO:0006013 mannose metabolic process | GO:00060…	GO:0005829 cytosol | GO:0005739 mitochondrion | GO:0009941 chloroplast envelope | GO:0009579 thylakoid | GO:0009570 chloroplast stroma | GO:0048046 apoplast	GO:0004807 triose-phosphate isomerase activity	-	-	GO only
MGB_lrc21443	3.49033	gi|255577177|ref|XP_002529472.1| Glucan endo-1,3-beta-glucosidase precursor, putative	GO:0005982 starch metabolic process | GO:0005985 sucrose metabolic process	-	GO:0042973 glucan endo-1,3-beta-D-glucosidase activity | GO:0043169 cation binding	-	pfam07983 X8	GO & Domain
MGB_c8754	3.48388	gi|225424242|ref|XP_002284449.1| PREDICTED: 10 kDa chaperonin	GO:0006457 protein folding	GO:0005737 cytoplasm	GO:0005524 ATP binding	-	pfam00166 Cpn10	GO & Domain
MGB_c8687	3.48228	gi|297797791|ref|XP_002866780.1| predicted protein	GO:0009926 auxin polar transport | GO:0055085 transmembrane transport | GO:0006812 cation transport	GO:0016023 cytoplasmic membrane-bounded vesicle | GO:0016021 integral to membrane	GO:0009672 auxin:hydrogen symporter activity	-	-	GO only
MGB_s27953	3.47124	-	-	-	-	-	-
MGB_s28545	3.45724	gi|37933812|gb|AAP73794.1| 17.7 kDa heat shock protein	-	-	-	-	-
MGB_c6064	3.44397	-	-	-	-	-	-
MGB_s24923	3.43594	-	-	-	-	-	-
MGB_s28073	3.38774	gi|37933812|gb|AAP73794.1| 17.7 kDa heat shock protein	-	-	-	-	-
MGB_s30862	3.36839	-	-	-	-	-	-
MGB_c14898	3.35949	-	-	-	-	-	-
MGB_lrc709	3.35571	gi|242062832|ref|XP_002452705.1| hypothetical protein SORBIDRAFT_04g031060	GO:0006412 translation | GO:0042254 ribosome biogenesis	GO:0005840 ribosome	GO:0003735 structural constituent of ribosome	-	pfam00240 ubiquitin | pfam11976 Rad60-SLD | pfam13881 Rad60-SLD_2 | pfam13019 Telomere_Sde2	GO & Domain
MGB_c15816	3.3551	-	-	-	-	-	-
MGB_s29128	3.32372	gi|37933812|gb|AAP73794.1| 17.7 kDa heat shock protein	-	-	-	-	-
MGB_s28289	3.31729	gi|37933812|gb|AAP73794.1| 17.7 kDa heat shock protein	-	-	-	-	-
MGB_c14097	3.31269	gi|224088780|ref|XP_002308537.1| predicted protein	-	-	-	-	-
MGB_lrc17895	3.30144	gi|33469564|gb|AAQ19807.1| polygalacturonase-inhibiting protein	-	-	-	-	-
MGB_lrc24261	3.29671	gi|328849668|gb|EGF98844.1| hypothetical protein MELLADRAFT_40604	GO:0006511 ubiquitin-dependent protein catabolic process | GO:0006464 protein modification process	GO:0005737 cytoplasm | GO:0005634 nucleus	-	-	pfam00240 ubiquitin | pfam11976 Rad60-SLD | pfam13881 Rad60-SLD_2	GO & Domain
MGB_c27894	3.2967	gi|242211583|ref|XP_002471629.1| predicted protein	GO:0006412 translation | GO:0042254 ribosome biogenesis	GO:0005840 ribosome	GO:0003735 structural constituent of ribosome	-	pfam00240 ubiquitin | pfam11976 Rad60-SLD	GO & Domain
MGB_lrc2047	3.28608	gi|18405196|ref|NP_564675.1| polyubiquitin 12	GO:0006511 ubiquitin-dependent protein catabolic process | GO:0006464 protein modification process	GO:0005737 cytoplasm | GO:0005634 nucleus	-	-	pfam00240 ubiquitin | pfam11976 Rad60-SLD | pfam13881 Rad60-SLD_2 | pfam13019 Telomere_Sde2	GO & Domain
MGB_c18304	3.28206	-	-	-	-	-	-
MGB_c6471	3.2762	gi|255547720|ref|XP_002514917.1| Small rubber particle protein, putative	-	GO:0005773 vacuole	-	-	pfam05755 REF	GO & Domain
MGB_s24323	3.26519	gi|15149875|emb|CAC39481.2| metallothionein-like protein	-	-	GO:0046872 metal ion binding	-	pfam01439 Metallothio_2	GO & Domain
MGB_s29272	3.25836	gi|37933812|gb|AAP73794.1| 17.7 kDa heat shock protein	-	-	-	-	-
MGB_lrc561	3.25668	gi|372477638|gb|AEX97054.1| mitochondrial heat shock protein	GO:0009408 response to heat	GO:0005739 mitochondrion | GO:0009570 chloroplast stroma	-	-	pfam00011 HSP20	GO & Domain
MGB_c10606	3.22588	gi|224122360|ref|XP_002318815.1| predicted protein	-	-	-	-	-
MGB_lrc28620	3.22297	gi|83316226|gb|ABC02397.1| 1-aminocyclopropane-1-carboxylate oxidase	GO:0055114 oxidation-reduction process	-	GO:0016706 oxidoreductase activity, acting on paired donors, with incorporation or reduction of molecular oxygen, 2-oxoglutarate as one donor, and incorporation of one atom each of oxygen into both donors	-	pfam03171 2OG-FeII_Oxy | pfam14226 DIOX_N	GO & Domain
MGB_c4794	3.20228	-	-	-	-	-	-
MGB_lrc6804	3.19234	gi|118489125|gb|ABK96369.1| unknown	GO:0007267 cell-cell signaling | GO:0007165 signal transduction	GO:0009506 plasmodesma | GO:0009505 plant-type cell wall | GO:0048046 apoplast	GO:0004871 signal transducer activity	-	pfam05498 RALF	GO & Domain
MGB_c15897	3.19195	gi|297744657|emb|CBI37919.3| unnamed protein product	-	GO:0005618 cell wall	-	-	pfam01190 Pollen_Ole_e_I	GO & Domain
MGB_c14564	3.18901	gi|255561457|ref|XP_002521739.1| auxin:hydrogen symporter, putative	GO:0009926 auxin polar transport | GO:0055085 transmembrane transport | GO:0006812 cation transport	GO:0016023 cytoplasmic membrane-bounded vesicle | GO:0016021 integral to membrane	GO:0009672 auxin:hydrogen symporter activity	-	-	GO only
MGB_c14740	3.18279	gi|60172264|gb|AAX14478.1| putative tonoplast intrinsic protein	-	-	-	-	-
MGB_lrc3040	3.18147	gi|357467229|ref|XP_003603899.1| BURP domain-containing protein	-	-	-	-	pfam03181 BURP	Domain only
MGB_c18785	3.17741	gi|297263851|ref|XP_002798881.1| PREDICTED: hypothetical protein LOC100426778	-	-	-	-	pfam00240 ubiquitin | pfam11976 Rad60-SLD	Domain only
MGB_c12934	3.15979	-	-	-	-	-	-
MGB_s24895	3.15761	gi|37933812|gb|AAP73794.1| 17.7 kDa heat shock protein	-	-	-	-	-
MGB_c8360	3.15597	-	-	-	-	-	-
MGB_lrc12504	3.14993	gi|225435367|ref|XP_002285296.1| PREDICTED: ripening-related protein grip22-like	-	GO:0005576 extracellular region | GO:0016023 cytoplasmic membrane-bounded vesicle	-	-	-	GO only
MGB_c3405	3.14853	gi|224103361|ref|XP_002313026.1| predicted protein	GO:0006771 riboflavin metabolic process | GO:0019497 hexachlorocyclohexane metabolic process | GO:0006470 protein dephosphorylation	GO:0005615 extracellular space | GO:0009505 plant-type cell wall | GO:0009506 plasmodesma | GO:0005829 cytosol | GO:0008287 protein serine/threonine phosphatase complex	GO:0003993 acid phosphatase activity | GO:0030145 manganese ion binding | GO:0004722 protein serine/threonine phosphatase activity	-	pfam14008 Metallophos_C	GO & Domain
MGB_lrc60	3.14736	gi|118488308|gb|ABK95973.1| unknown	GO:0009399 nitrogen fixation | GO:0006542 glutamine biosynthetic process | GO:0009252 peptidoglycan biosynthetic process	GO:0005737 cytoplasm	GO:0004356 glutamate-ammonia ligase activity | GO:0005524 ATP binding	6.3.1.2	pfam00120 Gln-synt_C	GO & Enzyme & Domain
MGB_lrc3281	3.14146	gi|297737946|emb|CBI27147.3| unnamed protein product	GO:0006412 translation | GO:0042254 ribosome biogenesis	GO:0022625 cytosolic large ribosomal subunit	GO:0003735 structural constituent of ribosome	-	pfam00935 Ribosomal_L44	GO & Domain
MGB_s21251	3.13745	gi|60172264|gb|AAX14478.1| putative tonoplast intrinsic protein	-	-	-	-	-
MGB_c23314	3.1307	gi|60172264|gb|AAX14478.1| putative tonoplast intrinsic protein	GO:0015840 urea transport | GO:0006833 water transport | GO:0055085 transmembrane transport	GO:0005774 vacuolar membrane | GO:0016021 integral to membrane	GO:0015204 urea transmembrane transporter activity | GO:0015250 water channel activity	-	-	GO only
MGB_c14542	3.11983	gi|224078098|ref|XP_002305487.1| predicted protein	-	-	-	-	pfam01190 Pollen_Ole_e_I	Domain only
MGB_c14369	3.0758	-	-	-	-	-	-
MGB_c15310	3.06532	-	-	-	-	-	-
MGB_s22824	3.05211	gi|255558878|ref|XP_002520462.1| heat-shock protein, putative	-	-	-	-	-
MGB_lrc8957	3.04442	-	-	-	-	-	-
MGB_c276	3.04433	gi|356496541|ref|XP_003517125.1| PREDICTED: phosphoenolpyruvate carboxykinase	GO:0009965 leaf morphogenesis | GO:0016310 phosphorylation | GO:0009817 defense response to fungus, incompatible interaction | GO:0006094 gluconeogenesis | GO:0046686 response to cadmium ion | GO:0016036 cellular response to phosphate starvation | GO:0006099 tricarboxylic acid cycle | GO:0015976 carbon utilization	GO:0005829 cytosol | GO:0005730 nucleolus | GO:0016020 membrane	GO:0004612 phosphoenolpyruvate carboxykinase (ATP) activity | GO:0003677 DNA binding | GO:0005524 ATP binding | GO:0016301 kinase activity	-	pfam01293 PEPCK_ATP	GO & Domain
MGB_lrc14003	3.03261	gi|110816009|gb|ABG91752.1| HyPRP2	GO:0006869 lipid transport	GO:0016023 cytoplasmic membrane-bounded vesicle | GO:0016021 integral to membrane	-	-	pfam00234 Tryp_alpha_amyl	GO & Domain
MGB_s21783	3.0308	gi|255550111|ref|XP_002516106.1| heat-shock protein, putative	GO:0006950 response to stress	GO:0005737 cytoplasm	-	-	pfam00011 HSP20	GO & Domain
MGB_lrc6790	3.03058	gi|217330652|ref|NP_001136109.1| glycine-rich cuticle protein	-	-	-	-	-
MGB_c13220	3.02494	gi|11990130|emb|CAB55634.2| 17.9 kDa heat-shock protein	GO:0009408 response to heat	GO:0005737 cytoplasm	-	-	-	GO only
MGB_c9455	3.01828	gi|224088780|ref|XP_002308537.1| predicted protein	GO:0006950 response to stress	GO:0005737 cytoplasm	-	-	-	GO only
MGB_c11007	3.01773	gi|224094218|ref|XP_002310095.1| predicted protein	-	-	-	-	-
MGB_c22434	3.01421	gi|60172264|gb|AAX14478.1| putative tonoplast intrinsic protein	GO:0006833 water transport | GO:0055085 transmembrane transport	GO:0016021 integral to membrane	GO:0005215 transporter activity	-	-	GO only
MGB_c1581	3.01414	gi|224130056|ref|XP_002328643.1| predicted protein	GO:0009644 response to high light intensity | GO:0042542 response to hydrogen peroxide | GO:0043335 protein unfolding | GO:0009408 response to heat	GO:0009941 chloroplast envelope | GO:0009570 chloroplast stroma	GO:0016887 ATPase activity | GO:0005515 protein binding | GO:0005524 ATP binding	-	pfam10431 ClpB_D2-small	GO & Domain
MGB_lrc2235	3.00042	gi|255545888|ref|XP_002514004.1| pyridoxamine 5-phosphate oxidase, putative	GO:0042823 pyridoxal phosphate biosynthetic process | GO:0055114 oxidation-reduction process | GO:0008615 pyridoxine biosynthetic process	-	GO:0004733 pyridoxamine-phosphate oxidase activity | GO:0010181 FMN binding	-	pfam10590 PNPOx_C	GO & Domain
MGB_c11443	2.99968	-	-	-	-	-	-
MGB_lrc1352	2.97824	gi|255564208|ref|XP_002523101.1| Indole-3-acetic acid-induced protein ARG2, putative	GO:0006950 response to stress	-	-	-	-	GO only
MGB_c12945	2.9674	gi|159138941|gb|ABW89470.1| low molecular weight heat shock protein	GO:0006950 response to stress	GO:0005737 cytoplasm	-	-	pfam00011 HSP20	GO & Domain
MGB_lrc28598	2.9578	gi|2865523|gb|AAC02689.1| cold regulated LTCOR18	-	-	-	-	-
MGB_lrc28942	2.95115	gi|224132850|ref|XP_002321425.1| predicted protein	GO:0006355 regulation of transcription, DNA-dependent	-	GO:0003677 DNA binding	-	-	GO only
MGB_s28153	2.94766	gi|159138941|gb|ABW89470.1| low molecular weight heat shock protein	GO:0009408 response to heat	GO:0005737 cytoplasm	-	-	pfam00011 HSP20	GO & Domain
MGB_s22465	2.93308	gi|60172264|gb|AAX14478.1| putative tonoplast intrinsic protein	GO:0006833 water transport | GO:0055085 transmembrane transport	GO:0016021 integral to membrane	GO:0005215 transporter activity	-	-	GO only
MGB_c16912	2.93272	gi|224133760|ref|XP_002321654.1| predicted protein	GO:0006508 proteolysis | GO:0055114 oxidation-reduction process	GO:0005773 vacuole | GO:0005788 endoplasmic reticulum lumen | GO:0033095 aleurone grain	GO:0032440 2-alkenal reductase [NAD(P)] activity | GO:0004197 cysteine-type endopeptidase activity	-	-	GO only
MGB_lrc28503	2.91512	gi|224075543|ref|XP_002304675.1| predicted protein	-	GO:0031225 anchored to membrane	-	-	pfam11820 DUF3339	GO & Domain
MGB_lrc4727	2.91464	gi|119657099|gb|ABL86674.1| PDF	GO:0046686 response to cadmium ion | GO:0042325 regulation of phosphorylation	GO:0005886 plasma membrane | GO:0005576 extracellular region | GO:0005829 cytosol	GO:0008601 protein phosphatase type 2A regulator activity	-	-	GO only
MGB_s28977	2.91444	gi|255550111|ref|XP_002516106.1| heat-shock protein, putative	GO:0006950 response to stress	GO:0005737 cytoplasm	-	-	pfam00011 HSP20	GO & Domain
MGB_lrc20853	2.91383	gi|366984548|gb|AEX09183.1| putative aspartate aminotransferase 2	GO:0006103 2-oxoglutarate metabolic process | GO:0006099 tricarboxylic acid cycle | GO:0006536 glutamate metabolic process | GO:0010150 leaf senescence | GO:0006531 aspartate metabolic process | GO:0006522 alanine metabolic process | GO:0000162 tryptophan biosynthetic process | GO:0006107 oxaloacetate metabolic process | GO:0006525 arginine metabolic process | GO:0006534 cysteine metabolic proces…	GO:0005829 cytosol | GO:0005618 cell wall | GO:0005777 peroxisome | GO:0009506 plasmodesma | GO:0009536 plastid | GO:0005774 vacuolar membrane | GO:0005886 plasma membrane	GO:0005507 copper ion binding | GO:0004069 L-aspartate:2-oxoglutarate aminotransferase activity | GO:0080130 L-phenylalanine:2-oxoglutarate aminotransferase activity | GO:0030170 pyridoxal phosphate binding	2.6.1.1	pfam00155 Aminotran_1_2	GO & Enzyme & Domain
MGB_lrc3457	2.91173	gi|18203445|sp|Q9SPB3.1|RL10_VITRI RecName: Full=60S ribosomal protein L10; AltName: Full=QM protein homolog	GO:0006412 translation | GO:0042254 ribosome biogenesis	GO:0005840 ribosome	GO:0003735 structural constituent of ribosome	-	-	GO only
MGB_c18393	2.90672	gi|115477767|ref|NP_001062479.1| Os08g0556900	GO:0006508 proteolysis | GO:0055114 oxidation-reduction process	GO:0016023 cytoplasmic membrane-bounded vesicle	GO:0032440 2-alkenal reductase [NAD(P)] activity | GO:0004197 cysteine-type endopeptidase activity	-	-	GO only
MGB_s30445	2.90483	gi|255558878|ref|XP_002520462.1| heat-shock protein, putative	-	-	-	-	-
MGB_s30170	2.9036	gi|71738561|gb|AAZ40342.1| beta-1,3-glucanase 2	-	-	-	-	-
MGB_c15343	2.89037	-	-	-	-	-	-
MGB_c7516	2.87248	-	-	-	-	-	-
MGB_lrc12649	2.86662	gi|356539004|ref|XP_003537990.1| PREDICTED: expansin-A4-like	GO:0009664 plant-type cell wall organization	GO:0005576 extracellular region | GO:0016020 membrane	-	-	-	GO only
MGB_s24303	2.86651	gi|18423124|ref|NP_568722.1| putative cysteine proteinase	GO:0006508 proteolysis | GO:0055114 oxidation-reduction process	GO:0016023 cytoplasmic membrane-bounded vesicle	GO:0032440 2-alkenal reductase [NAD(P)] activity | GO:0004197 cysteine-type endopeptidase activity	-	-	GO only
MGB_s26415	2.86224	-	-	-	-	-	-
MGB_lrc2006	2.86103	gi|297803996|ref|XP_002869882.1| oxidoreductase	GO:0055114 oxidation-reduction process | GO:0006118 electron transport	GO:0005829 cytosol	GO:0004024 alcohol dehydrogenase activity, zinc-dependent | GO:0000166 nucleotide binding | GO:0008270 zinc ion binding | GO:0003960 NADPH:quinone reductase activity	-	pfam00107 ADH_zinc_N | pfam13602 ADH_zinc_N_2	GO & Domain
MGB_c14969	2.85319	gi|357474763|ref|XP_003607667.1| Multidrug resistance protein ABC transporter family	GO:0006412 translation | GO:0042254 ribosome biogenesis	GO:0005840 ribosome	GO:0003735 structural constituent of ribosome	-	pfam00240 ubiquitin | pfam11976 Rad60-SLD | pfam13881 Rad60-SLD_2	GO & Domain
MGB_c11847	2.84406	gi|18423124|ref|NP_568722.1| putative cysteine proteinase	GO:0006508 proteolysis | GO:0055114 oxidation-reduction process	GO:0016023 cytoplasmic membrane-bounded vesicle	GO:0032440 2-alkenal reductase [NAD(P)] activity | GO:0004197 cysteine-type endopeptidase activity	-	-	GO only
MGB_s28325	2.83837	gi|11990130|emb|CAB55634.2| 17.9 kDa heat-shock protein	GO:0009408 response to heat	GO:0005737 cytoplasm	-	-	-	GO only
MGB_c18636	2.83622	-	-	-	-	-	-
MGB_c1482	2.83534	gi|255555393|ref|XP_002518733.1| polyadenylate-binding protein, putative	GO:0046686 response to cadmium ion | GO:0006446 regulation of translational initiation	GO:0005829 cytosol | GO:0005840 ribosome	GO:0000166 nucleotide binding | GO:0003743 translation initiation factor activity	-	pfam00658 PABP	GO & Domain
MGB_lrc1197	2.8332	gi|159138935|gb|ABW89467.1| low molecular weight heat shock protein	GO:0006950 response to stress	GO:0005737 cytoplasm	-	-	pfam00011 HSP20	GO & Domain
MGB_c3793	2.83148	gi|367465462|gb|AEX15515.1| ABA glucosyltransferase	GO:0006355 regulation of transcription, DNA-dependent | GO:0009813 flavonoid biosynthetic process	GO:0005667 transcription factor complex	GO:0047213 anthocyanidin 3-O-glucosyltransferase activity | GO:0003700 sequence-specific DNA binding transcription factor activity | GO:0043565 sequence-specific DNA binding	-	-	GO only
MGB_c17498	2.8304	gi|224133760|ref|XP_002321654.1| predicted protein	GO:0006508 proteolysis | GO:0055114 oxidation-reduction process	GO:0005773 vacuole | GO:0005788 endoplasmic reticulum lumen | GO:0033095 aleurone grain	GO:0032440 2-alkenal reductase [NAD(P)] activity | GO:0004197 cysteine-type endopeptidase activity	-	-	GO only
MGB_s30339	2.82764	gi|18423124|ref|NP_568722.1| putative cysteine proteinase	GO:0006508 proteolysis | GO:0055114 oxidation-reduction process	GO:0016023 cytoplasmic membrane-bounded vesicle	GO:0032440 2-alkenal reductase [NAD(P)] activity | GO:0004197 cysteine-type endopeptidase activity	-	-	GO only
MGB_c3945	2.81878	gi|255558698|ref|XP_002520373.1| Cell division protein ftsH, putative	GO:0010304 PSII associated light-harvesting complex II catabolic process | GO:0072593 reactive oxygen species metabolic process | GO:0051301 cell division | GO:0010027 thylakoid membrane organization | GO:0006508 proteolysis | GO:0010205 photoinhibition | GO:0006510 ATP-dependent proteolysis	GO:0031977 thylakoid lumen | GO:0009941 chloroplast envelope | GO:0009535 chloroplast thylakoid membrane	GO:0008270 zinc ion binding | GO:0004176 ATP-dependent peptidase activity | GO:0004222 metalloendopeptidase activity | GO:0005524 ATP binding | GO:0008568 microtubule-severing ATPase activity	-	-	GO only
MGB_c4418	2.81708	gi|224133760|ref|XP_002321654.1| predicted protein	GO:0006508 proteolysis | GO:0055114 oxidation-reduction process	GO:0005773 vacuole | GO:0005788 endoplasmic reticulum lumen | GO:0033095 aleurone grain	GO:0032440 2-alkenal reductase [NAD(P)] activity | GO:0004197 cysteine-type endopeptidase activity	-	-	GO only
MGB_c15485	2.80965	-	-	-	-	-	-
MGB_c12856	2.80792	-	-	-	-	-	-
MGB_c3605	2.80488	gi|159138941|gb|ABW89470.1| low molecular weight heat shock protein	-	-	-	-	-
MGB_c22110	2.7949	-	-	-	-	-	-
MGB_c11573	2.79488	gi|222088202|gb|ACM42161.1| heat shock protein 70.58	-	-	-	-	-
MGB_c6021	2.79168	gi|147860030|emb|CAN83129.1| hypothetical protein VITISV_029537	GO:0071577 zinc ion transmembrane transport | GO:0055114 oxidation-reduction process	GO:0016021 integral to membrane	GO:0032440 2-alkenal reductase [NAD(P)] activity | GO:0005385 zinc ion transmembrane transporter activity	-	-	GO only
MGB_lrc5471	2.79094	gi|186898205|gb|ACC93947.1| heat-shock protein 70	GO:0009615 response to virus | GO:0055114 oxidation-reduction process | GO:0006457 protein folding | GO:0009408 response to heat | GO:0009617 response to bacterium | GO:0016567 protein ubiquitination | GO:0046686 response to cadmium ion | GO:0009644 response to high light intensity | GO:0042542 response to hydrogen peroxide	GO:0005829 cytosol | GO:0005618 cell wall | GO:0005739 mitochondrion | GO:0005774 vacuolar membrane | GO:0005886 plasma membrane	GO:0031625 ubiquitin protein ligase binding | GO:0005524 ATP binding | GO:0032440 2-alkenal reductase [NAD(P)] activity	-	-	GO only
MGB_c13796	2.78647	-	-	-	-	-	-
MGB_c14694	2.78397	gi|357487157|ref|XP_003613866.1| NAC domain protein	-	-	-	-	-
MGB_c16367	2.77885	gi|224133760|ref|XP_002321654.1| predicted protein	GO:0006508 proteolysis | GO:0055114 oxidation-reduction process	GO:0005773 vacuole | GO:0005788 endoplasmic reticulum lumen | GO:0033095 aleurone grain	GO:0032440 2-alkenal reductase [NAD(P)] activity | GO:0004197 cysteine-type endopeptidase activity	-	-	GO only
MGB_c20039	2.77787	gi|225435373|ref|XP_002282561.1| PREDICTED: kiwellin-like	-	GO:0005576 extracellular region | GO:0016023 cytoplasmic membrane-bounded vesicle	-	-	-	GO only
MGB_c14641	2.77524	gi|118485608|gb|ABK94654.1| unknown	-	-	-	-	-
MGB_c15669	2.77351	-	-	-	-	-	-
MGB_lrc6218	2.77182	gi|6136111|sp|Q43772.1|UGPA_HORVU RecName: Full=UTP--glucose-1-phosphate uridylyltransferase; AltName: Full=UDP-glucose pyrophosphorylase; Short=UDPGP; Short=UGPase	-	-	-	-	-
MGB_c15223	2.76935	-	-	-	-	-	-
MGB_s29914	2.7689	gi|255550111|ref|XP_002516106.1| heat-shock protein, putative	GO:0006950 response to stress	GO:0005737 cytoplasm	-	-	pfam00011 HSP20	GO & Domain
MGB_lrc18673	2.76509	gi|255586970|ref|XP_002534082.1| conserved hypothetical protein	GO:0006950 response to stress	-	-	-	pfam00582 Usp	GO & Domain
MGB_c6100	2.7648	gi|224133760|ref|XP_002321654.1| predicted protein	GO:0006508 proteolysis | GO:0055114 oxidation-reduction process	GO:0005773 vacuole | GO:0005788 endoplasmic reticulum lumen | GO:0033095 aleurone grain	GO:0032440 2-alkenal reductase [NAD(P)] activity | GO:0004197 cysteine-type endopeptidase activity	-	-	GO only
MGB_s30017	2.76441	gi|159138941|gb|ABW89470.1| low molecular weight heat shock protein	GO:0009408 response to heat	GO:0005737 cytoplasm	-	-	pfam00011 HSP20	GO & Domain
MGB_lrc10787	2.7592	gi|225434307|ref|XP_002264609.1| PREDICTED: 60S ribosomal protein L10	GO:0006412 translation | GO:0042254 ribosome biogenesis	GO:0005840 ribosome	GO:0003735 structural constituent of ribosome	-	-	GO only
MGB_c16133	2.75432	gi|40218371|gb|AAR83118.1| secretory laccase	GO:0046274 lignin catabolic process | GO:0055114 oxidation-reduction process | GO:0006118 electron transport | GO:0019852 L-ascorbic acid metabolic process	GO:0048046 apoplast	GO:0052716 hydroquinone:oxygen oxidoreductase activity | GO:0005507 copper ion binding | GO:0008447 L-ascorbate oxidase activity	-	pfam07732 Cu-oxidase_3	GO & Domain
MGB_s28905	2.75137	gi|255540425|ref|XP_002511277.1| cysteine protease, putative	GO:0006508 proteolysis | GO:0055114 oxidation-reduction process	GO:0016023 cytoplasmic membrane-bounded vesicle	GO:0032440 2-alkenal reductase [NAD(P)] activity | GO:0004197 cysteine-type endopeptidase activity	-	-	GO only
MGB_c14314	2.74999	-	-	-	-	-	-
MGB_s29485	2.7498	gi|18423124|ref|NP_568722.1| putative cysteine proteinase	GO:0006508 proteolysis | GO:0055114 oxidation-reduction process	GO:0016023 cytoplasmic membrane-bounded vesicle	GO:0032440 2-alkenal reductase [NAD(P)] activity | GO:0004197 cysteine-type endopeptidase activity	-	-	GO only
MGB_s20365	2.74294	gi|60172264|gb|AAX14478.1| putative tonoplast intrinsic protein	GO:0015840 urea transport | GO:0006833 water transport	GO:0016020 membrane	GO:0015204 urea transmembrane transporter activity | GO:0015250 water channel activity	-	-	GO only
MGB_lrc890	2.74158	gi|48375046|gb|AAT42190.1| putative proline-rich protein	GO:0006869 lipid transport	GO:0009506 plasmodesma | GO:0048046 apoplast | GO:0009535 chloroplast thylakoid membrane	GO:0008289 lipid binding	-	pfam00234 Tryp_alpha_amyl	GO & Domain
MGB_c18288	2.73901	-	-	-	-	-	-
MGB_s28334	2.73695	gi|18410584|ref|NP_565083.1| heat shock protein 101	GO:0009644 response to high light intensity | GO:0042542 response to hydrogen peroxide | GO:0043335 protein unfolding | GO:0009408 response to heat	GO:0009941 chloroplast envelope | GO:0009570 chloroplast stroma	GO:0016887 ATPase activity | GO:0005515 protein binding | GO:0005524 ATP binding	-	-	GO only
MGB_s28662	2.73594	gi|18423124|ref|NP_568722.1| putative cysteine proteinase	GO:0006508 proteolysis | GO:0055114 oxidation-reduction process	GO:0016023 cytoplasmic membrane-bounded vesicle	GO:0032440 2-alkenal reductase [NAD(P)] activity | GO:0004197 cysteine-type endopeptidase activity	-	-	GO only
MGB_lrc11164	2.73581	gi|4545262|gb|AAD22465.1|AF118230_1 metallothionein-like protein	-	-	GO:0046872 metal ion binding	-	pfam01439 Metallothio_2 | pfam05522 Metallothionein	GO & Domain
MGB_lrc22816	2.73554	gi|118482538|gb|ABK93190.1| unknown	GO:0006869 lipid transport	-	-	-	-	GO only
MGB_c8651	2.73117	gi|89258500|gb|ABD65463.1| DNA binding/zinc ion binding protein	-	GO:0009506 plasmodesma	GO:0008270 zinc ion binding | GO:0003677 DNA binding	-	pfam01428 zf-AN1	GO & Domain
MGB_c12171	2.72909	gi|301092374|ref|XP_002997044.1| conserved hypothetical protein	-	-	-	-	-
MGB_c3313	2.72874	gi|224133760|ref|XP_002321654.1| predicted protein	GO:0006508 proteolysis | GO:0055114 oxidation-reduction process	GO:0005773 vacuole | GO:0005788 endoplasmic reticulum lumen | GO:0033095 aleurone grain	GO:0032440 2-alkenal reductase [NAD(P)] activity | GO:0004197 cysteine-type endopeptidase activity	-	-	GO only
MGB_c5576	2.72864	gi|224133760|ref|XP_002321654.1| predicted protein	GO:0006508 proteolysis | GO:0055114 oxidation-reduction process	GO:0005773 vacuole | GO:0005788 endoplasmic reticulum lumen | GO:0033095 aleurone grain	GO:0032440 2-alkenal reductase [NAD(P)] activity | GO:0004197 cysteine-type endopeptidase activity	-	-	GO only
MGB_c13853	2.72593	gi|224091437|ref|XP_002309251.1| predicted protein	-	-	-	-	-
MGB_s28811	2.72382	gi|224133760|ref|XP_002321654.1| predicted protein	GO:0006508 proteolysis | GO:0055114 oxidation-reduction process	GO:0005773 vacuole | GO:0005788 endoplasmic reticulum lumen | GO:0033095 aleurone grain	GO:0032440 2-alkenal reductase [NAD(P)] activity | GO:0004197 cysteine-type endopeptidase activity	-	-	GO only
MGB_c1097	2.71898	gi|357462373|ref|XP_003601468.1| Zinc transporter	GO:0010043 response to zinc ion | GO:0071577 zinc ion transmembrane transport | GO:0055114 oxidation-reduction process	GO:0016023 cytoplasmic membrane-bounded vesicle | GO:0005886 plasma membrane | GO:0016021 integral to membrane	GO:0032440 2-alkenal reductase [NAD(P)] activity | GO:0008270 zinc ion binding | GO:0005385 zinc ion transmembrane transporter activity	-	-	GO only
MGB_c9143	2.71765	gi|376315434|gb|AFB18640.1| PAP10	GO:0006771 riboflavin metabolic process | GO:0019497 hexachlorocyclohexane metabolic process | GO:0006470 protein dephosphorylation	GO:0005615 extracellular space | GO:0009505 plant-type cell wall | GO:0009506 plasmodesma | GO:0005829 cytosol | GO:0008287 protein serine/threonine phosphatase complex	GO:0003993 acid phosphatase activity | GO:0030145 manganese ion binding | GO:0004722 protein serine/threonine phosphatase activity	-	pfam00149 Metallophos	GO & Domain
MGB_c10547	2.71651	-	-	-	-	-	-
MGB_s25537	2.71597	-	-	-	-	-	-
MGB_c15369	2.71546	gi|224133760|ref|XP_002321654.1| predicted protein	GO:0006508 proteolysis | GO:0055114 oxidation-reduction process	GO:0005773 vacuole | GO:0005788 endoplasmic reticulum lumen | GO:0033095 aleurone grain	GO:0032440 2-alkenal reductase [NAD(P)] activity | GO:0004197 cysteine-type endopeptidase activity	-	-	GO only
MGB_lrc28270	2.71138	gi|18073562|emb|CAC84406.1| 17.6 kDa heat-shock protein	GO:0009408 response to heat	-	-	-	-	GO only
MGB_lrc7752	2.71017	gi|28193997|gb|AAO33357.1|AF465408_1 nonspecific lipid transfer protein 1	-	-	-	-	-
MGB_c8996	2.70669	-	-	-	-	-	-
MGB_c8300	2.70547	gi|301092374|ref|XP_002997044.1| conserved hypothetical protein	-	-	-	-	-
MGB_c8216	2.70322	gi|224133760|ref|XP_002321654.1| predicted protein	GO:0006508 proteolysis | GO:0055114 oxidation-reduction process	GO:0005773 vacuole | GO:0005788 endoplasmic reticulum lumen | GO:0033095 aleurone grain	GO:0032440 2-alkenal reductase [NAD(P)] activity | GO:0004197 cysteine-type endopeptidase activity	-	-	GO only
MGB_c6782	2.70059	gi|27261731|gb|AAN86062.1| sugar transporter	GO:0055085 transmembrane transport | GO:0008643 carbohydrate transport | GO:0055114 oxidation-reduction process	GO:0016021 integral to membrane	GO:0005351 sugar:hydrogen symporter activity | GO:0032440 2-alkenal reductase [NAD(P)] activity	-	-	GO only
MGB_c14186	2.69886	gi|224133760|ref|XP_002321654.1| predicted protein	GO:0006508 proteolysis | GO:0055114 oxidation-reduction process	GO:0016023 cytoplasmic membrane-bounded vesicle	GO:0032440 2-alkenal reductase [NAD(P)] activity | GO:0004197 cysteine-type endopeptidase activity	-	-	GO only
MGB_c19749	2.69382	-	-	-	-	-	-
MGB_lrc320	2.69363	gi|301092374|ref|XP_002997044.1| conserved hypothetical protein	-	-	-	-	-
MGB_c2559	2.69315	gi|73761685|gb|AAZ83342.1| ACC oxidase 1	GO:0009693 ethylene biosynthetic process | GO:0009835 ripening | GO:0055114 oxidation-reduction process	-	GO:0046872 metal ion binding | GO:0031418 L-ascorbic acid binding | GO:0009815 1-aminocyclopropane-1-carboxylate oxidase activity | GO:0016706 oxidoreductase activity, acting on paired donors, with incorporation or reduction of molecular oxygen, 2-oxoglutarate as one donor, and incorporation of one atom each of oxygen into both donors	-	pfam03171 2OG-FeII_Oxy	GO & Domain
MGB_s27300	2.692	gi|351726339|ref|NP_001237379.1| cysteine proteinase precursor	GO:0006508 proteolysis	GO:0005773 vacuole | GO:0005788 endoplasmic reticulum lumen | GO:0033095 aleurone grain	GO:0004197 cysteine-type endopeptidase activity	-	-	GO only
MGB_s25297	2.69111	gi|194352762|emb|CAQ00109.1| papain-like cysteine proteinase	GO:0006508 proteolysis | GO:0055114 oxidation-reduction process	GO:0016023 cytoplasmic membrane-bounded vesicle	GO:0032440 2-alkenal reductase [NAD(P)] activity | GO:0004197 cysteine-type endopeptidase activity	-	-	GO only
MGB_c16306	2.68998	-	-	-	-	-	-
MGB_s28600	2.68798	gi|357474763|ref|XP_003607667.1| Multidrug resistance protein ABC transporter family	GO:0006412 translation | GO:0042254 ribosome biogenesis	GO:0005840 ribosome	GO:0003735 structural constituent of ribosome	-	pfam00240 ubiquitin | pfam11976 Rad60-SLD | pfam13881 Rad60-SLD_2 | pfam13019 Telomere_Sde2	GO & Domain
MGB_c18132	2.6875	gi|2829206|gb|AAC00500.1| proline-rich protein precursor	-	-	-	-	-
MGB_c15673	2.68377	gi|224058639|ref|XP_002299579.1| cytochrome P450	GO:0055114 oxidation-reduction process | GO:0006118 electron transport	-	GO:0020037 heme binding | GO:0009055 electron carrier activity | GO:0050593 N-methylcoclaurine 3'-monooxygenase activity	-	-	GO only
MGB_c6601	2.6753	gi|224133760|ref|XP_002321654.1| predicted protein	GO:0006508 proteolysis | GO:0055114 oxidation-reduction process	GO:0005773 vacuole | GO:0005788 endoplasmic reticulum lumen | GO:0033095 aleurone grain	GO:0032440 2-alkenal reductase [NAD(P)] activity | GO:0004197 cysteine-type endopeptidase activity	-	-	GO only
MGB_c2356	2.67322	gi|224133760|ref|XP_002321654.1| predicted protein	GO:0006508 proteolysis | GO:0055114 oxidation-reduction process	GO:0005773 vacuole | GO:0005788 endoplasmic reticulum lumen | GO:0033095 aleurone grain	GO:0032440 2-alkenal reductase [NAD(P)] activity | GO:0004197 cysteine-type endopeptidase activity	-	-	GO only
MGB_c14432	2.67129	-	-	-	-	-	-
MGB_c15325	2.66987	gi|225445607|ref|XP_002285432.1| PREDICTED: repetitive proline-rich cell wall protein 1	-	-	-	-	-
MGB_c2274	2.66503	gi|224133760|ref|XP_002321654.1| predicted protein	GO:0006508 proteolysis | GO:0055114 oxidation-reduction process	GO:0005773 vacuole | GO:0005788 endoplasmic reticulum lumen | GO:0033095 aleurone grain	GO:0032440 2-alkenal reductase [NAD(P)] activity | GO:0004197 cysteine-type endopeptidase activity	-	-	GO only
MGB_c2603	2.66501	gi|224133760|ref|XP_002321654.1| predicted protein	GO:0006508 proteolysis | GO:0055114 oxidation-reduction process	GO:0005773 vacuole | GO:0005788 endoplasmic reticulum lumen | GO:0033095 aleurone grain	GO:0032440 2-alkenal reductase [NAD(P)] activity | GO:0004197 cysteine-type endopeptidase activity	-	-	GO only
MGB_c11639	2.66491	gi|255562922|ref|XP_002522466.1| NAC domain-containing protein, putative	GO:0006355 regulation of transcription, DNA-dependent	-	GO:0003677 DNA binding	-	-	GO only
MGB_c5105	2.66199	gi|224133760|ref|XP_002321654.1| predicted protein	GO:0006508 proteolysis | GO:0055114 oxidation-reduction process	GO:0016023 cytoplasmic membrane-bounded vesicle	GO:0032440 2-alkenal reductase [NAD(P)] activity | GO:0004197 cysteine-type endopeptidase activity	-	-	GO only
MGB_c19508	2.66169	gi|224133760|ref|XP_002321654.1| predicted protein	GO:0006508 proteolysis | GO:0055114 oxidation-reduction process	GO:0005773 vacuole | GO:0005788 endoplasmic reticulum lumen | GO:0033095 aleurone grain	GO:0032440 2-alkenal reductase [NAD(P)] activity | GO:0004197 cysteine-type endopeptidase activity	-	-	GO only
MGB_s30656	2.65874	gi|18410584|ref|NP_565083.1| heat shock protein 101	GO:0009644 response to high light intensity | GO:0042542 response to hydrogen peroxide | GO:0043335 protein unfolding | GO:0009408 response to heat	GO:0009941 chloroplast envelope | GO:0009570 chloroplast stroma	GO:0016887 ATPase activity | GO:0005515 protein binding | GO:0005524 ATP binding	-	-	GO only
MGB_c7284	2.65771	gi|351721126|ref|NP_001237199.1| cysteine proteinase precursor	GO:0006508 proteolysis | GO:0055114 oxidation-reduction process	GO:0005773 vacuole | GO:0005788 endoplasmic reticulum lumen | GO:0033095 aleurone grain	GO:0032440 2-alkenal reductase [NAD(P)] activity | GO:0004197 cysteine-type endopeptidase activity	-	-	GO only
MGB_lrc19475	2.65403	gi|14582308|gb|AAK69445.1| proline-rich protein-1	-	-	-	-	-
MGB_c8295	2.65249	gi|301092374|ref|XP_002997044.1| conserved hypothetical protein	-	-	-	-	-
MGB_c13987	2.65213	gi|189240796|ref|XP_968468.2| PREDICTED: similar to Transport and Golgi organization 1 CG11098-PA	-	-	-	-	-
MGB_c22223	2.64785	gi|18423124|ref|NP_568722.1| putative cysteine proteinase	GO:0006508 proteolysis | GO:0055114 oxidation-reduction process	GO:0016023 cytoplasmic membrane-bounded vesicle	GO:0032440 2-alkenal reductase [NAD(P)] activity | GO:0004197 cysteine-type endopeptidase activity	-	-	GO only
MGB_c10023	2.64762	gi|217073894|gb|ACJ85307.1| unknown	GO:0006508 proteolysis | GO:0055114 oxidation-reduction process	GO:0005773 vacuole | GO:0005788 endoplasmic reticulum lumen | GO:0033095 aleurone grain	GO:0032440 2-alkenal reductase [NAD(P)] activity | GO:0004197 cysteine-type endopeptidase activity	-	-	GO only
MGB_c3239	2.64674	gi|297806991|ref|XP_002871379.1| mthsc70-2	-	-	-	-	-
MGB_s29495	2.64576	gi|224075543|ref|XP_002304675.1| predicted protein	-	GO:0031225 anchored to membrane	-	-	pfam11820 DUF3339	GO & Domain
MGB_c5463	2.64555	gi|62856977|gb|AAY16439.1| metallothionein-like protein	-	-	GO:0046872 metal ion binding	-	pfam01439 Metallothio_2	GO & Domain
MGB_c12880	2.64495	gi|225445607|ref|XP_002285432.1| PREDICTED: repetitive proline-rich cell wall protein 1	GO:0009739 response to gibberellin stimulus | GO:0009845 seed germination | GO:0009651 response to salt stress | GO:0006355 regulation of transcription, DNA-dependent | GO:0007623 circadian rhythm | GO:0006869 lipid transport | GO:0009723 response to ethylene stimulus | GO:0046686 response to cadmium ion | GO:0009827 plant-type cell wall modification | GO:0042546 cell wall biogenesis	GO:0005618 cell wall | GO:0005667 transcription factor complex	GO:0005199 structural constituent of cell wall | GO:0003677 DNA binding | GO:0005515 protein binding | GO:0003700 sequence-specific DNA binding transcription factor activity	-	-	GO only
MGB_c6032	2.64492	gi|18410584|ref|NP_565083.1| heat shock protein 101	GO:0009644 response to high light intensity | GO:0042542 response to hydrogen peroxide | GO:0043335 protein unfolding | GO:0009408 response to heat	GO:0009941 chloroplast envelope | GO:0009570 chloroplast stroma	GO:0016887 ATPase activity | GO:0005515 protein binding | GO:0005524 ATP binding	-	-	GO only
MGB_lrc21345	2.64269	gi|224133760|ref|XP_002321654.1| predicted protein	GO:0006508 proteolysis | GO:0055114 oxidation-reduction process	GO:0005773 vacuole | GO:0005788 endoplasmic reticulum lumen | GO:0033095 aleurone grain	GO:0032440 2-alkenal reductase [NAD(P)] activity | GO:0004197 cysteine-type endopeptidase activity	-	-	GO only
MGB_c5504	2.63882	gi|224133760|ref|XP_002321654.1| predicted protein	GO:0006508 proteolysis | GO:0055114 oxidation-reduction process	GO:0005773 vacuole | GO:0005788 endoplasmic reticulum lumen | GO:0033095 aleurone grain	GO:0032440 2-alkenal reductase [NAD(P)] activity | GO:0004197 cysteine-type endopeptidase activity	-	-	GO only
MGB_c4494	2.63868	gi|224133760|ref|XP_002321654.1| predicted protein	GO:0006508 proteolysis | GO:0055114 oxidation-reduction process	GO:0005773 vacuole | GO:0005788 endoplasmic reticulum lumen | GO:0033095 aleurone grain	GO:0032440 2-alkenal reductase [NAD(P)] activity | GO:0004197 cysteine-type endopeptidase activity	-	-	GO only
MGB_s26036	2.63643	gi|18410584|ref|NP_565083.1| heat shock protein 101	GO:0009644 response to high light intensity | GO:0042542 response to hydrogen peroxide | GO:0043335 protein unfolding | GO:0009408 response to heat	GO:0009941 chloroplast envelope | GO:0009570 chloroplast stroma	GO:0016887 ATPase activity | GO:0005515 protein binding | GO:0005524 ATP binding	-	-	GO only
MGB_c15995	2.6359	gi|224133760|ref|XP_002321654.1| predicted protein	GO:0006508 proteolysis | GO:0055114 oxidation-reduction process	GO:0005773 vacuole | GO:0005788 endoplasmic reticulum lumen | GO:0033095 aleurone grain	GO:0032440 2-alkenal reductase [NAD(P)] activity | GO:0004197 cysteine-type endopeptidase activity	-	-	GO only
MGB_c3708	2.63582	gi|225445607|ref|XP_002285432.1| PREDICTED: repetitive proline-rich cell wall protein 1	GO:0006869 lipid transport	-	-	-	-	GO only
MGB_c5745	2.63513	gi|351726339|ref|NP_001237379.1| cysteine proteinase precursor	GO:0006508 proteolysis | GO:0055114 oxidation-reduction process	GO:0005773 vacuole | GO:0005788 endoplasmic reticulum lumen | GO:0033095 aleurone grain	GO:0032440 2-alkenal reductase [NAD(P)] activity | GO:0004197 cysteine-type endopeptidase activity	-	-	GO only
MGB_lrc4729	2.63511	gi|224133760|ref|XP_002321654.1| predicted protein	GO:0006508 proteolysis | GO:0055114 oxidation-reduction process	GO:0005773 vacuole | GO:0005788 endoplasmic reticulum lumen | GO:0033095 aleurone grain	GO:0032440 2-alkenal reductase [NAD(P)] activity | GO:0004197 cysteine-type endopeptidase activity	-	-	GO only
MGB_c18755	2.63079	gi|115477767|ref|NP_001062479.1| Os08g0556900	GO:0006508 proteolysis | GO:0055114 oxidation-reduction process	GO:0016023 cytoplasmic membrane-bounded vesicle	GO:0032440 2-alkenal reductase [NAD(P)] activity | GO:0004197 cysteine-type endopeptidase activity	-	-	GO only
MGB_c14413	2.62799	gi|159138941|gb|ABW89470.1| low molecular weight heat shock protein	GO:0006950 response to stress	GO:0005737 cytoplasm	-	-	pfam00011 HSP20	GO & Domain
MGB_lrc18827	2.62667	gi|356552829|ref|XP_003544765.1| PREDICTED: ubiquitin-fold modifier 1-like	-	-	-	-	pfam03671 Ufm1	Domain only
MGB_c12204	2.62548	gi|60172264|gb|AAX14478.1| putative tonoplast intrinsic protein	-	-	-	-	-
MGB_c7047	2.6228	gi|18423124|ref|NP_568722.1| putative cysteine proteinase	GO:0006508 proteolysis | GO:0055114 oxidation-reduction process	GO:0016023 cytoplasmic membrane-bounded vesicle	GO:0032440 2-alkenal reductase [NAD(P)] activity | GO:0004197 cysteine-type endopeptidase activity	-	-	GO only
MGB_c19198	2.61283	gi|367465462|gb|AEX15515.1| ABA glucosyltransferase	GO:0009813 flavonoid biosynthetic process	-	GO:0047213 anthocyanidin 3-O-glucosyltransferase activity	-	-	GO only
MGB_s29168	2.60615	gi|358348957|ref|XP_003638507.1| Cysteine proteinase	GO:0006508 proteolysis | GO:0055114 oxidation-reduction process	GO:0005773 vacuole | GO:0005788 endoplasmic reticulum lumen | GO:0033095 aleurone grain	GO:0032440 2-alkenal reductase [NAD(P)] activity | GO:0004197 cysteine-type endopeptidase activity	-	-	GO only
MGB_c2155	2.60535	gi|224140038|ref|XP_002323394.1| 2-cys peroxiredoxin	GO:0042742 defense response to bacterium | GO:0009409 response to cold | GO:0055114 oxidation-reduction process | GO:0006804 peroxidase reaction | GO:0006979 response to oxidative stress	GO:0010319 stromule | GO:0009570 chloroplast stroma | GO:0048046 apoplast	GO:0004601 peroxidase activity | GO:0051920 peroxiredoxin activity	1.11.1.15	pfam00578 AhpC-TSA | pfam08534 Redoxin | pfam10417 1-cysPrx_C | pfam13905 Thioredoxin_8	GO & Enzyme & Domain
MGB_c14060	2.60193	gi|255547217|ref|XP_002514666.1| chaperone clpb, putative	GO:0009644 response to high light intensity | GO:0042542 response to hydrogen peroxide | GO:0043335 protein unfolding | GO:0009408 response to heat	GO:0009941 chloroplast envelope | GO:0009570 chloroplast stroma	GO:0016887 ATPase activity | GO:0005515 protein binding | GO:0005524 ATP binding	-	pfam07724 AAA_2 | pfam07728 AAA_5 | pfam13401 AAA_22 | pfam00004 AAA | pfam13191 AAA_16 | pfam13177 DNA_pol3_delta2 | pfam13521 AAA_28	GO & Domain
MGB_c20885	2.60119	gi|11561806|gb|AAC83688.2| 101 kDa heat shock protein	GO:0019538 protein metabolic process | GO:0006950 response to stress	-	GO:0017111 nucleoside-triphosphatase activity | GO:0005524 ATP binding	-	pfam00004 AAA | pfam13191 AAA_16 | pfam13401 AAA_22 | pfam00158 Sigma54_activat | pfam07728 AAA_5 | pfam01637 Arch_ATPase | pfam13173 AAA_14 | pfam00177 Ribosomal_S7	GO & Domain
MGB_c12147	2.60064	gi|224133760|ref|XP_002321654.1| predicted protein	GO:0006508 proteolysis | GO:0055114 oxidation-reduction process	GO:0016023 cytoplasmic membrane-bounded vesicle	GO:0032440 2-alkenal reductase [NAD(P)] activity | GO:0004197 cysteine-type endopeptidase activity	-	-	GO only
MGB_lrc12398	2.59962	gi|118484931|gb|ABK94331.1| unknown	GO:0050832 defense response to fungus | GO:0009409 response to cold | GO:0042538 hyperosmotic salinity response	GO:0016021 integral to membrane	-	-	pfam01679 Pmp3	GO & Domain
MGB_c7922	2.59828	-	-	-	-	-	-
MGB_s28349	2.5973	gi|224133760|ref|XP_002321654.1| predicted protein	GO:0006508 proteolysis | GO:0055114 oxidation-reduction process	GO:0005773 vacuole | GO:0005788 endoplasmic reticulum lumen | GO:0033095 aleurone grain	GO:0032440 2-alkenal reductase [NAD(P)] activity | GO:0004197 cysteine-type endopeptidase activity	-	-	GO only
MGB_c6108	2.59631	gi|289186762|gb|ACH56523.2| flavonoid 3-glucosyltransferase	-	-	-	-	-
MGB_c15036	2.59288	gi|224073168|ref|XP_002304005.1| f-box family protein	-	-	-	-	-
MGB_c12297	2.59246	gi|224130056|ref|XP_002328643.1| predicted protein	GO:0019538 protein metabolic process | GO:0006950 response to stress	-	GO:0017111 nucleoside-triphosphatase activity | GO:0005524 ATP binding	-	-	GO only
MGB_c5202	2.59167	gi|255562922|ref|XP_002522466.1| NAC domain-containing protein, putative	GO:0006355 regulation of transcription, DNA-dependent	-	GO:0003677 DNA binding	-	-	GO only
MGB_s30506	2.58947	gi|224133760|ref|XP_002321654.1| predicted protein	GO:0006508 proteolysis | GO:0055114 oxidation-reduction process	GO:0005773 vacuole | GO:0005788 endoplasmic reticulum lumen | GO:0033095 aleurone grain	GO:0032440 2-alkenal reductase [NAD(P)] activity | GO:0004197 cysteine-type endopeptidase activity	-	-	GO only
MGB_s29003	2.58722	gi|224130056|ref|XP_002328643.1| predicted protein	GO:0009644 response to high light intensity | GO:0042542 response to hydrogen peroxide | GO:0043335 protein unfolding | GO:0009408 response to heat	GO:0009941 chloroplast envelope | GO:0009570 chloroplast stroma	GO:0016887 ATPase activity | GO:0005515 protein binding | GO:0005524 ATP binding	-	pfam10431 ClpB_D2-small	GO & Domain
MGB_c4175	2.58417	gi|18410584|ref|NP_565083.1| heat shock protein 101	GO:0009644 response to high light intensity | GO:0042542 response to hydrogen peroxide | GO:0043335 protein unfolding | GO:0009408 response to heat	GO:0009941 chloroplast envelope | GO:0009570 chloroplast stroma	GO:0016887 ATPase activity | GO:0005515 protein binding | GO:0005524 ATP binding	-	pfam03938 OmpH | pfam12325 TMF_TATA_bd | pfam13863 DUF4200 | pfam01920 Prefoldin_2 | pfam05384 DegS	GO & Domain
MGB_c15127	2.58307	-	-	-	-	-	-
MGB_c6892	2.58038	gi|224133760|ref|XP_002321654.1| predicted protein	GO:0006508 proteolysis | GO:0055114 oxidation-reduction process	GO:0005773 vacuole | GO:0005788 endoplasmic reticulum lumen | GO:0033095 aleurone grain	GO:0032440 2-alkenal reductase [NAD(P)] activity | GO:0004197 cysteine-type endopeptidase activity	-	-	GO only
MGB_c7904	2.57699	gi|255547217|ref|XP_002514666.1| chaperone clpb, putative	GO:0009644 response to high light intensity | GO:0042542 response to hydrogen peroxide | GO:0043335 protein unfolding | GO:0009408 response to heat	GO:0009941 chloroplast envelope | GO:0009570 chloroplast stroma	GO:0016887 ATPase activity | GO:0005515 protein binding | GO:0005524 ATP binding	-	pfam07724 AAA_2	GO & Domain
MGB_c14555	2.57605	gi|357503347|ref|XP_003621962.1| Heat shock protein	-	-	-	-	-
MGB_s23336	2.57213	-	-	-	-	-	-
MGB_lrc5686	2.56989	gi|224071519|ref|XP_002303499.1| predicted protein	GO:0046686 response to cadmium ion | GO:0009408 response to heat	GO:0005739 mitochondrion	-	-	pfam00011 HSP20	GO & Domain
MGB_lrc494	2.56987	gi|254952729|gb|ACT97165.1| heat shock protein	GO:0009644 response to high light intensity | GO:0042542 response to hydrogen peroxide | GO:0043335 protein unfolding | GO:0009408 response to heat	GO:0009941 chloroplast envelope | GO:0009570 chloroplast stroma	GO:0016887 ATPase activity | GO:0005515 protein binding | GO:0005524 ATP binding	-	pfam00004 AAA | pfam13191 AAA_16 | pfam13401 AAA_22 | pfam07728 AAA_5 | pfam00158 Sigma54_activat | pfam12325 TMF_TATA_bd | pfam03938 OmpH | pfam13863 DUF4200 | pfam02948 Amelogenin | pfam01637 Arch_ATPase | pfam13173 AAA_14	GO & Domain
MGB_c14724	2.56728	gi|356559136|ref|XP_003547857.1| PREDICTED: 17.4 kDa class III heat shock protein-like	-	-	-	-	-
MGB_c14931	2.56674	gi|11561806|gb|AAC83688.2| 101 kDa heat shock protein	GO:0016485 protein processing | GO:0006289 nucleotide-excision repair | GO:0006508 proteolysis | GO:0009408 response to heat	GO:0005737 cytoplasm	GO:0008233 peptidase activity | GO:0003677 DNA binding | GO:0004518 nuclease activity | GO:0005524 ATP binding | GO:0017111 nucleoside-triphosphatase activity	-	pfam00004 AAA | pfam13191 AAA_16 | pfam13401 AAA_22 | pfam00158 Sigma54_activat | pfam07728 AAA_5 | pfam01695 IstB_IS21 | pfam01637 Arch_ATPase | pfam13173 AAA_14	GO & Domain
MGB_lrc23131	2.56561	gi|255550111|ref|XP_002516106.1| heat-shock protein, putative	GO:0006950 response to stress	GO:0005737 cytoplasm	-	-	pfam00011 HSP20	GO & Domain
MGB_s28904	2.55903	gi|351725607|ref|NP_001238122.1| heat shock protein	GO:0019538 protein metabolic process | GO:0006950 response to stress	-	GO:0017111 nucleoside-triphosphatase activity | GO:0005524 ATP binding	-	-	GO only
MGB_c14990	2.55222	gi|187830110|ref|NP_001120721.1| filamentation temperature-sensitive H 2B	GO:0030163 protein catabolic process | GO:0006508 proteolysis | GO:0051301 cell division	GO:0016020 membrane | GO:0009536 plastid	GO:0004222 metalloendopeptidase activity | GO:0005524 ATP binding | GO:0008568 microtubule-severing ATPase activity	-	-	GO only
MGB_c19549	2.55149	gi|224130056|ref|XP_002328643.1| predicted protein	GO:0009644 response to high light intensity | GO:0042542 response to hydrogen peroxide | GO:0043335 protein unfolding | GO:0009408 response to heat	GO:0009941 chloroplast envelope | GO:0009570 chloroplast stroma	GO:0016887 ATPase activity | GO:0005515 protein binding | GO:0005524 ATP binding	-	pfam07724 AAA_2 | pfam10431 ClpB_D2-small | pfam07728 AAA_5 | pfam13401 AAA_22 | pfam00004 AAA	GO & Domain
MGB_c13437	2.55093	gi|255541196|ref|XP_002511662.1| gaba(A) receptor-associated protein, putative	GO:0006914 autophagy | GO:0007165 signal transduction	GO:0045298 tubulin complex	GO:0004872 receptor activity | GO:0008017 microtubule binding	-	-	GO only
MGB_c2195	2.54843	gi|224136149|ref|XP_002327393.1| predicted protein	GO:0006952 defense response | GO:0016310 phosphorylation | GO:0007165 signal transduction | GO:0055114 oxidation-reduction process | GO:0080167 response to karrikin	GO:0009505 plant-type cell wall | GO:0009507 chloroplast | GO:0016020 membrane | GO:0005829 cytosol	GO:0016301 kinase activity | GO:0032440 2-alkenal reductase [NAD(P)] activity	-	-	GO only
MGB_c8752	2.54659	-	-	-	-	-	-
MGB_c13138	2.54613	gi|255539142|ref|XP_002510636.1| Phosphoprotein ECPP44, putative	GO:0006950 response to stress | GO:0009415 response to water	-	-	-	-	GO only
MGB_c16018	2.54597	gi|18423124|ref|NP_568722.1| putative cysteine proteinase	GO:0006508 proteolysis | GO:0055114 oxidation-reduction process	GO:0016023 cytoplasmic membrane-bounded vesicle	GO:0032440 2-alkenal reductase [NAD(P)] activity | GO:0004197 cysteine-type endopeptidase activity	-	-	GO only
MGB_c8492	2.54515	gi|28194659|gb|AAO33591.1|AF479309_1 putative early light induced protein	GO:0010380 regulation of chlorophyll biosynthetic process | GO:0009409 response to cold | GO:0010224 response to UV-B | GO:0010218 response to far red light | GO:0010114 response to red light | GO:0080167 response to karrikin	-	GO:0016168 chlorophyll binding	-	pfam00504 Chloroa_b-bind	GO & Domain
MGB_c6490	2.54148	gi|255539142|ref|XP_002510636.1| Phosphoprotein ECPP44, putative	GO:0006950 response to stress | GO:0009415 response to water	-	-	-	-	GO only
MGB_lrc1717	2.53945	gi|255543359|ref|XP_002512742.1| heat shock protein, putative	GO:0006950 response to stress | GO:0055114 oxidation-reduction process	-	GO:0032440 2-alkenal reductase [NAD(P)] activity | GO:0005524 ATP binding	-	pfam00012 HSP70 | pfam10712 NAD-GH	GO & Domain
MGB_s28405	2.5346	gi|18423124|ref|NP_568722.1| putative cysteine proteinase	GO:0006508 proteolysis | GO:0055114 oxidation-reduction process	GO:0016023 cytoplasmic membrane-bounded vesicle	GO:0032440 2-alkenal reductase [NAD(P)] activity | GO:0004197 cysteine-type endopeptidase activity	-	-	GO only
MGB_c20228	2.53394	gi|115477767|ref|NP_001062479.1| Os08g0556900	GO:0006508 proteolysis | GO:0055114 oxidation-reduction process	GO:0016023 cytoplasmic membrane-bounded vesicle	GO:0032440 2-alkenal reductase [NAD(P)] activity | GO:0004197 cysteine-type endopeptidase activity	-	-	GO only
MGB_c16827	2.53328	-	-	-	-	-	-
MGB_lrc12669	2.53279	-	-	-	-	-	-
MGB_s29292	2.53185	gi|18423124|ref|NP_568722.1| putative cysteine proteinase	GO:0006508 proteolysis | GO:0055114 oxidation-reduction process	GO:0016023 cytoplasmic membrane-bounded vesicle	GO:0032440 2-alkenal reductase [NAD(P)] activity | GO:0004197 cysteine-type endopeptidase activity	-	-	GO only
MGB_c2896	2.52845	gi|18423124|ref|NP_568722.1| putative cysteine proteinase	GO:0006508 proteolysis | GO:0055114 oxidation-reduction process	GO:0016023 cytoplasmic membrane-bounded vesicle	GO:0032440 2-alkenal reductase [NAD(P)] activity | GO:0004197 cysteine-type endopeptidase activity	-	-	GO only
MGB_lrc2931	2.52709	gi|118484689|gb|ABK94215.1| unknown	-	GO:0005615 extracellular space	-	-	pfam01190 Pollen_Ole_e_I	GO & Domain
MGB_c4241	2.52671	gi|11561806|gb|AAC83688.2| 101 kDa heat shock protein	GO:0019538 protein metabolic process | GO:0006950 response to stress	-	GO:0017111 nucleoside-triphosphatase activity | GO:0005524 ATP binding	-	pfam00004 AAA | pfam13191 AAA_16 | pfam07728 AAA_5 | pfam13401 AAA_22 | pfam00158 Sigma54_activat | pfam00177 Ribosomal_S7 | pfam01637 Arch_ATPase | pfam13173 AAA_14	GO & Domain
MGB_lrc19089	2.52236	gi|315419013|gb|ADU15553.1| GLU	GO:0005975 carbohydrate metabolic process	-	GO:0004553 hydrolase activity, hydrolyzing O-glycosyl compounds | GO:0043169 cation binding	-	-	GO only
MGB_lrc22877	2.52198	gi|159138941|gb|ABW89470.1| low molecular weight heat shock protein	GO:0009408 response to heat	-	-	-	pfam00011 HSP20	GO & Domain
MGB_lrc19845	2.51853	gi|224037826|gb|ACN38063.1| zinc transporter protein	-	-	-	-	-
MGB_lrc630	2.51692	gi|225434307|ref|XP_002264609.1| PREDICTED: 60S ribosomal protein L10	GO:0006412 translation | GO:0042254 ribosome biogenesis	GO:0005840 ribosome	GO:0003735 structural constituent of ribosome	-	pfam00252 Ribosomal_L16	GO & Domain
MGB_c7144	2.51692	-	-	-	-	-	-
MGB_c15465	2.51512	gi|18423124|ref|NP_568722.1| putative cysteine proteinase	GO:0006508 proteolysis | GO:0055114 oxidation-reduction process	GO:0016023 cytoplasmic membrane-bounded vesicle	GO:0032440 2-alkenal reductase [NAD(P)] activity | GO:0004197 cysteine-type endopeptidase activity	-	-	GO only
MGB_c1822	2.51273	gi|255562922|ref|XP_002522466.1| NAC domain-containing protein, putative	GO:0006355 regulation of transcription, DNA-dependent	-	GO:0003677 DNA binding	-	-	GO only
MGB_c4949	2.50885	gi|18423124|ref|NP_568722.1| putative cysteine proteinase	GO:0006508 proteolysis | GO:0055114 oxidation-reduction process	GO:0016023 cytoplasmic membrane-bounded vesicle	GO:0032440 2-alkenal reductase [NAD(P)] activity | GO:0004197 cysteine-type endopeptidase activity	-	-	GO only
MGB_c28154	2.5041	gi|18423124|ref|NP_568722.1| putative cysteine proteinase	GO:0006508 proteolysis | GO:0055114 oxidation-reduction process	GO:0016023 cytoplasmic membrane-bounded vesicle	GO:0032440 2-alkenal reductase [NAD(P)] activity | GO:0004197 cysteine-type endopeptidase activity	-	-	GO only
MGB_c1100	2.50187	gi|255581902|ref|XP_002531750.1| conserved hypothetical protein	-	-	-	-	-
MGB_c28170	2.50139	gi|18410584|ref|NP_565083.1| heat shock protein 101	GO:0009644 response to high light intensity | GO:0042542 response to hydrogen peroxide | GO:0043335 protein unfolding | GO:0009408 response to heat	GO:0009941 chloroplast envelope | GO:0009570 chloroplast stroma	GO:0016887 ATPase activity | GO:0005515 protein binding | GO:0005524 ATP binding	-	pfam03938 OmpH | pfam08598 Sds3 | pfam11214 Med2	GO & Domain
MGB_c10904	2.50017	gi|224133760|ref|XP_002321654.1| predicted protein	GO:0006508 proteolysis | GO:0055114 oxidation-reduction process	GO:0005773 vacuole | GO:0005788 endoplasmic reticulum lumen | GO:0033095 aleurone grain	GO:0032440 2-alkenal reductase [NAD(P)] activity | GO:0004197 cysteine-type endopeptidase activity	-	-	GO only
MGB_c1654	2.49989	-	-	-	-	-	-
MGB_s26003	2.49935	gi|60172264|gb|AAX14478.1| putative tonoplast intrinsic protein	-	-	-	-	-
MGB_c8042	2.49671	gi|224133760|ref|XP_002321654.1| predicted protein	GO:0006508 proteolysis | GO:0055114 oxidation-reduction process	GO:0005773 vacuole | GO:0005788 endoplasmic reticulum lumen | GO:0033095 aleurone grain	GO:0032440 2-alkenal reductase [NAD(P)] activity | GO:0004197 cysteine-type endopeptidase activity	-	-	GO only
MGB_lrc22731	2.49653	gi|225434307|ref|XP_002264609.1| PREDICTED: 60S ribosomal protein L10	GO:0006412 translation | GO:0042254 ribosome biogenesis	GO:0005840 ribosome	GO:0003735 structural constituent of ribosome	-	pfam00252 Ribosomal_L16	GO & Domain
MGB_c9241	2.49524	gi|224130056|ref|XP_002328643.1| predicted protein	GO:0009644 response to high light intensity | GO:0042542 response to hydrogen peroxide | GO:0043335 protein unfolding | GO:0009408 response to heat	GO:0009941 chloroplast envelope | GO:0009570 chloroplast stroma	GO:0016887 ATPase activity | GO:0005515 protein binding | GO:0005524 ATP binding	-	pfam07724 AAA_2 | pfam10431 ClpB_D2-small	GO & Domain
MGB_s28778	2.49325	gi|255562922|ref|XP_002522466.1| NAC domain-containing protein, putative	GO:0006355 regulation of transcription, DNA-dependent	-	GO:0003677 DNA binding	-	-	GO only
MGB_lrc2169	2.4928	gi|172050753|gb|ACB70177.1| 70 kDa heat shock protein	-	-	-	-	-
MGB_c6678	2.4921	gi|18423124|ref|NP_568722.1| putative cysteine proteinase	GO:0006508 proteolysis | GO:0055114 oxidation-reduction process	GO:0016023 cytoplasmic membrane-bounded vesicle	GO:0032440 2-alkenal reductase [NAD(P)] activity | GO:0004197 cysteine-type endopeptidase activity	-	-	GO only
MGB_c6606	2.49037	gi|224130056|ref|XP_002328643.1| predicted protein	GO:0009644 response to high light intensity | GO:0016485 protein processing | GO:0042542 response to hydrogen peroxide | GO:0043335 protein unfolding | GO:0009408 response to heat	GO:0009941 chloroplast envelope | GO:0009570 chloroplast stroma	GO:0016887 ATPase activity | GO:0005515 protein binding | GO:0005524 ATP binding	-	pfam10431 ClpB_D2-small	GO & Domain
MGB_s22161	2.48987	gi|11561806|gb|AAC83688.2| 101 kDa heat shock protein	GO:0016485 protein processing | GO:0006508 proteolysis | GO:0009408 response to heat	GO:0005737 cytoplasm	GO:0008233 peptidase activity | GO:0005524 ATP binding | GO:0017111 nucleoside-triphosphatase activity	-	pfam00004 AAA | pfam07728 AAA_5 | pfam13401 AAA_22 | pfam13191 AAA_16 | pfam13173 AAA_14	GO & Domain
MGB_s28919	2.48813	gi|255562922|ref|XP_002522466.1| NAC domain-containing protein, putative	GO:0006355 regulation of transcription, DNA-dependent	-	GO:0003677 DNA binding	-	-	GO only
MGB_lrc904	2.48555	gi|242046968|ref|XP_002461230.1| hypothetical protein SORBIDRAFT_02g043230	-	GO:0005634 nucleus | GO:0005737 cytoplasm	GO:0030246 carbohydrate binding	-	pfam14200 RicinB_lectin_2 | pfam00652 Ricin_B_lectin	GO & Domain
MGB_s29083	2.48508	gi|224130056|ref|XP_002328643.1| predicted protein	GO:0009644 response to high light intensity | GO:0042542 response to hydrogen peroxide | GO:0043335 protein unfolding | GO:0009408 response to heat	GO:0009941 chloroplast envelope | GO:0009570 chloroplast stroma	GO:0016887 ATPase activity | GO:0005515 protein binding | GO:0005524 ATP binding	-	pfam10431 ClpB_D2-small	GO & Domain
MGB_lrc793	2.48381	gi|159138941|gb|ABW89470.1| low molecular weight heat shock protein	GO:0006950 response to stress	GO:0005737 cytoplasm	-	-	pfam00011 HSP20	GO & Domain
MGB_c2048	2.48276	gi|255547217|ref|XP_002514666.1| chaperone clpb, putative	GO:0009644 response to high light intensity | GO:0042542 response to hydrogen peroxide | GO:0043335 protein unfolding | GO:0009408 response to heat	GO:0009941 chloroplast envelope | GO:0009570 chloroplast stroma	GO:0016887 ATPase activity | GO:0005515 protein binding | GO:0005524 ATP binding	-	pfam07724 AAA_2 | pfam07728 AAA_5 | pfam00004 AAA | pfam13401 AAA_22 | pfam13177 DNA_pol3_delta2 | pfam13191 AAA_16 | pfam13521 AAA_28	GO & Domain
MGB_s29699	2.48188	gi|224133760|ref|XP_002321654.1| predicted protein	GO:0006508 proteolysis | GO:0055114 oxidation-reduction process	GO:0005773 vacuole | GO:0005788 endoplasmic reticulum lumen | GO:0033095 aleurone grain	GO:0032440 2-alkenal reductase [NAD(P)] activity | GO:0004197 cysteine-type endopeptidase activity	-	-	GO only
MGB_c15920	2.47914	-	-	-	-	-	-
MGB_c19798	2.4753	gi|18423124|ref|NP_568722.1| putative cysteine proteinase	GO:0006508 proteolysis	-	GO:0004197 cysteine-type endopeptidase activity	-	-	GO only
MGB_c1747	2.47469	gi|224133760|ref|XP_002321654.1| predicted protein	GO:0006508 proteolysis | GO:0055114 oxidation-reduction process	GO:0005773 vacuole | GO:0005788 endoplasmic reticulum lumen | GO:0033095 aleurone grain	GO:0032440 2-alkenal reductase [NAD(P)] activity | GO:0004197 cysteine-type endopeptidase activity	-	-	GO only
MGB_c10565	2.47226	gi|224133760|ref|XP_002321654.1| predicted protein	GO:0006508 proteolysis | GO:0055114 oxidation-reduction process	GO:0005773 vacuole | GO:0005788 endoplasmic reticulum lumen | GO:0033095 aleurone grain	GO:0032440 2-alkenal reductase [NAD(P)] activity | GO:0004197 cysteine-type endopeptidase activity	-	-	GO only
MGB_c3653	2.47045	gi|224133760|ref|XP_002321654.1| predicted protein	GO:0006508 proteolysis | GO:0055114 oxidation-reduction process	GO:0005773 vacuole | GO:0005788 endoplasmic reticulum lumen | GO:0033095 aleurone grain	GO:0032440 2-alkenal reductase [NAD(P)] activity | GO:0004197 cysteine-type endopeptidase activity	-	-	GO only
MGB_s25109	2.46823	gi|255547217|ref|XP_002514666.1| chaperone clpb, putative	GO:0009644 response to high light intensity | GO:0016485 protein processing | GO:0042542 response to hydrogen peroxide | GO:0043335 protein unfolding | GO:0009408 response to heat	GO:0009941 chloroplast envelope | GO:0009570 chloroplast stroma	GO:0016887 ATPase activity | GO:0005515 protein binding | GO:0005524 ATP binding	-	pfam07724 AAA_2 | pfam07728 AAA_5 | pfam13401 AAA_22 | pfam00004 AAA | pfam13177 DNA_pol3_delta2 | pfam13521 AAA_28 | pfam13191 AAA_16	GO & Domain
MGB_c19535	2.46782	gi|211906498|gb|ACJ11742.1| heat shock protein 70	GO:0006950 response to stress	-	GO:0005524 ATP binding	-	-	GO only
MGB_c11078	2.46715	gi|140083605|gb|ABO84842.1| cytosolic class II small heat-shock protein HSP17.5	-	-	-	-	-
MGB_c19001	2.46451	gi|110816009|gb|ABG91752.1| HyPRP2	GO:0006869 lipid transport	GO:0016023 cytoplasmic membrane-bounded vesicle	GO:0008289 lipid binding	-	pfam00234 Tryp_alpha_amyl	GO & Domain
MGB_lrc17846	2.46185	gi|147832884|emb|CAN72813.1| hypothetical protein VITISV_016378	GO:0006334 nucleosome assembly	GO:0000786 nucleosome | GO:0005730 nucleolus | GO:0009506 plasmodesma | GO:0009534 chloroplast thylakoid | GO:0009570 chloroplast stroma	GO:0003677 DNA binding	-	pfam00125 Histone	GO & Domain
MGB_s28296	2.46046	gi|351726339|ref|NP_001237379.1| cysteine proteinase precursor	GO:0006508 proteolysis | GO:0055114 oxidation-reduction process	GO:0016023 cytoplasmic membrane-bounded vesicle	GO:0032440 2-alkenal reductase [NAD(P)] activity | GO:0004197 cysteine-type endopeptidase activity	-	-	GO only
MGB_lrc61	2.45806	gi|224133760|ref|XP_002321654.1| predicted protein	GO:0006508 proteolysis | GO:0055114 oxidation-reduction process	GO:0005773 vacuole | GO:0005788 endoplasmic reticulum lumen | GO:0033095 aleurone grain	GO:0032440 2-alkenal reductase [NAD(P)] activity | GO:0004197 cysteine-type endopeptidase activity	-	-	GO only
MGB_s29010	2.45776	gi|18423124|ref|NP_568722.1| putative cysteine proteinase	GO:0006508 proteolysis | GO:0055114 oxidation-reduction process	GO:0016023 cytoplasmic membrane-bounded vesicle	GO:0032440 2-alkenal reductase [NAD(P)] activity | GO:0004197 cysteine-type endopeptidase activity	-	-	GO only
MGB_c17589	2.4574	gi|11561806|gb|AAC83688.2| 101 kDa heat shock protein	GO:0009644 response to high light intensity | GO:0042542 response to hydrogen peroxide | GO:0043335 protein unfolding | GO:0009408 response to heat	GO:0009941 chloroplast envelope | GO:0009570 chloroplast stroma	GO:0016887 ATPase activity | GO:0005515 protein binding | GO:0005524 ATP binding	-	pfam12325 TMF_TATA_bd	GO & Domain
MGB_c8724	2.45377	gi|255583603|ref|XP_002532557.1| translation initiation inhibitor, putative	GO:0090305 nucleic acid phosphodiester bond hydrolysis | GO:0046686 response to cadmium ion | GO:0051252 regulation of RNA metabolic process	GO:0009941 chloroplast envelope | GO:0005773 vacuole | GO:0009570 chloroplast stroma | GO:0009579 thylakoid | GO:0005739 mitochondrion	GO:0004521 endoribonuclease activity	-	pfam01042 Ribonuc_L-PSP	GO & Domain
MGB_c11358	2.45125	gi|224133760|ref|XP_002321654.1| predicted protein	GO:0006508 proteolysis | GO:0055114 oxidation-reduction process	GO:0005773 vacuole | GO:0005788 endoplasmic reticulum lumen | GO:0033095 aleurone grain	GO:0032440 2-alkenal reductase [NAD(P)] activity | GO:0004197 cysteine-type endopeptidase activity	-	-	GO only
MGB_c9602	2.44929	gi|224133760|ref|XP_002321654.1| predicted protein	GO:0006508 proteolysis | GO:0055114 oxidation-reduction process	GO:0005773 vacuole | GO:0005788 endoplasmic reticulum lumen | GO:0033095 aleurone grain	GO:0032440 2-alkenal reductase [NAD(P)] activity | GO:0004197 cysteine-type endopeptidase activity	-	-	GO only
MGB_c14405	2.44662	gi|171190270|gb|ACB42441.1| aquaporin PIP2;4	GO:0006833 water transport | GO:0055085 transmembrane transport | GO:0009737 response to abscisic acid stimulus	GO:0005773 vacuole | GO:0046658 anchored to plasma membrane | GO:0009506 plasmodesma | GO:0016021 integral to membrane | GO:0005634 nucleus	GO:0005515 protein binding | GO:0015250 water channel activity	-	-	GO only
MGB_s29096	2.44524	gi|18073562|emb|CAC84406.1| 17.6 kDa heat-shock protein	GO:0009408 response to heat	GO:0005737 cytoplasm	-	-	pfam00011 HSP20	GO & Domain
MGB_s23919	2.4441	gi|224130056|ref|XP_002328643.1| predicted protein	GO:0009644 response to high light intensity | GO:0016485 protein processing | GO:0042542 response to hydrogen peroxide | GO:0043335 protein unfolding | GO:0009408 response to heat	GO:0009941 chloroplast envelope | GO:0009570 chloroplast stroma	GO:0016887 ATPase activity | GO:0005515 protein binding | GO:0005524 ATP binding	-	pfam10431 ClpB_D2-small	GO & Domain
MGB_c7320	2.44175	gi|18410584|ref|NP_565083.1| heat shock protein 101	GO:0009644 response to high light intensity | GO:0042542 response to hydrogen peroxide | GO:0043335 protein unfolding | GO:0009408 response to heat	GO:0009941 chloroplast envelope | GO:0009570 chloroplast stroma	GO:0016887 ATPase activity | GO:0005515 protein binding | GO:0005524 ATP binding	-	-	GO only
MGB_c6023	2.44156	gi|533084|gb|AAA61559.1| delta-9 stearoyl-acyl carrier protein desaturase precursor	GO:0006633 fatty acid biosynthetic process | GO:0055114 oxidation-reduction process	GO:0009507 chloroplast	GO:0046914 transition metal ion binding | GO:0045300 acyl-[acyl-carrier-protein] desaturase activity	-	-	GO only
MGB_s30411	2.44045	gi|11561808|gb|AAC83689.2| 101 kDa heat shock protein	GO:0016485 protein processing | GO:0006508 proteolysis | GO:0009408 response to heat | GO:0006510 ATP-dependent proteolysis	GO:0005737 cytoplasm	GO:0005524 ATP binding | GO:0004176 ATP-dependent peptidase activity	-	-	GO only
MGB_lrc20892	2.43812	gi|74486730|gb|ABA12218.1| translation elongation factor 1A-2	GO:0006184 GTP catabolic process | GO:0006448 regulation of translational elongation | GO:0006144 purine base metabolic process | GO:0006790 sulfur compound metabolic process	GO:0005840 ribosome	GO:0003746 translation elongation factor activity | GO:0004781 sulfate adenylyltransferase (ATP) activity | GO:0003924 GTPase activity | GO:0005525 GTP binding	-	pfam03143 GTP_EFTU_D3	GO & Domain
MGB_c1879	2.43769	gi|255562922|ref|XP_002522466.1| NAC domain-containing protein, putative	GO:0006355 regulation of transcription, DNA-dependent	-	GO:0003677 DNA binding	-	-	GO only
MGB_c7189	2.43697	gi|297568051|ref|YP_003689395.1| ATP-dependent chaperone ClpB	GO:0016485 protein processing | GO:0009408 response to heat	GO:0005737 cytoplasm | GO:0009368 endopeptidase Clp complex	GO:0005524 ATP binding | GO:0017111 nucleoside-triphosphatase activity	-	-	GO only
MGB_lrc27936	2.43595	gi|359494680|ref|XP_003634821.1| PREDICTED: zinc transporter 1 isoform 2	GO:0010043 response to zinc ion | GO:0071577 zinc ion transmembrane transport | GO:0055114 oxidation-reduction process	GO:0016021 integral to membrane	GO:0032440 2-alkenal reductase [NAD(P)] activity | GO:0005385 zinc ion transmembrane transporter activity	-	-	GO only
MGB_c7229	2.43419	-	-	-	-	-	-
MGB_c3432	2.43407	-	-	-	-	-	-
MGB_s24930	2.43328	gi|59805048|gb|AAX08108.1| heat shock protein 101	GO:0019538 protein metabolic process | GO:0006950 response to stress	-	GO:0017111 nucleoside-triphosphatase activity | GO:0005524 ATP binding	-	-	GO only
MGB_c21336	2.43213	gi|351725607|ref|NP_001238122.1| heat shock protein	GO:0009644 response to high light intensity | GO:0042542 response to hydrogen peroxide | GO:0043335 protein unfolding | GO:0009408 response to heat	GO:0009941 chloroplast envelope | GO:0009570 chloroplast stroma	GO:0016887 ATPase activity | GO:0005515 protein binding | GO:0005524 ATP binding	-	pfam07724 AAA_2 | pfam07728 AAA_5 | pfam13401 AAA_22 | pfam00004 AAA | pfam13177 DNA_pol3_delta2 | pfam13191 AAA_16 | pfam13521 AAA_28	GO & Domain
MGB_s30825	2.43091	gi|351725607|ref|NP_001238122.1| heat shock protein	GO:0009644 response to high light intensity | GO:0042542 response to hydrogen peroxide | GO:0043335 protein unfolding | GO:0009408 response to heat	GO:0009941 chloroplast envelope | GO:0009570 chloroplast stroma	GO:0016887 ATPase activity | GO:0005515 protein binding | GO:0005524 ATP binding	-	-	GO only
MGB_c20454	2.43064	gi|224130056|ref|XP_002328643.1| predicted protein	GO:0009644 response to high light intensity | GO:0016485 protein processing | GO:0042542 response to hydrogen peroxide | GO:0043335 protein unfolding | GO:0009408 response to heat	GO:0009941 chloroplast envelope | GO:0009570 chloroplast stroma	GO:0016887 ATPase activity | GO:0005515 protein binding | GO:0005524 ATP binding	-	pfam10431 ClpB_D2-small	GO & Domain
MGB_s28556	2.42991	gi|18423124|ref|NP_568722.1| putative cysteine proteinase	GO:0006508 proteolysis | GO:0055114 oxidation-reduction process	GO:0016023 cytoplasmic membrane-bounded vesicle	GO:0032440 2-alkenal reductase [NAD(P)] activity | GO:0004197 cysteine-type endopeptidase activity	-	-	GO only
MGB_c12668	2.42849	gi|255539142|ref|XP_002510636.1| Phosphoprotein ECPP44, putative	GO:0006950 response to stress | GO:0009415 response to water	-	-	-	-	GO only
MGB_c4318	2.42797	gi|224133760|ref|XP_002321654.1| predicted protein	GO:0006508 proteolysis | GO:0055114 oxidation-reduction process	GO:0005773 vacuole | GO:0005788 endoplasmic reticulum lumen | GO:0033095 aleurone grain	GO:0032440 2-alkenal reductase [NAD(P)] activity | GO:0004197 cysteine-type endopeptidase activity	-	-	GO only
MGB_c5562	2.42604	gi|255548988|ref|XP_002515550.1| peptidyl-prolyl cis-trans isomerase, putative	GO:0006457 protein folding | GO:0000413 protein peptidyl-prolyl isomerization	-	GO:0003755 peptidyl-prolyl cis-trans isomerase activity	-	-	GO only
MGB_s28360	2.42525	gi|18073562|emb|CAC84406.1| 17.6 kDa heat-shock protein	GO:0009408 response to heat	GO:0005737 cytoplasm	-	-	pfam00011 HSP20	GO & Domain
MGB_c14571	2.42279	gi|255539142|ref|XP_002510636.1| Phosphoprotein ECPP44, putative	-	-	-	-	-
MGB_c5219	2.42115	gi|118489591|gb|ABK96597.1| unknown	GO:0006334 nucleosome assembly	GO:0000786 nucleosome | GO:0005634 nucleus	GO:0003677 DNA binding	-	pfam00125 Histone	GO & Domain
MGB_c2632	2.41943	gi|224133760|ref|XP_002321654.1| predicted protein	GO:0006508 proteolysis | GO:0055114 oxidation-reduction process	GO:0005773 vacuole | GO:0005788 endoplasmic reticulum lumen | GO:0033095 aleurone grain	GO:0032440 2-alkenal reductase [NAD(P)] activity | GO:0004197 cysteine-type endopeptidase activity	-	-	GO only
MGB_s26016	2.41857	gi|59805048|gb|AAX08108.1| heat shock protein 101	GO:0009644 response to high light intensity | GO:0042542 response to hydrogen peroxide | GO:0043335 protein unfolding | GO:0009408 response to heat	GO:0009941 chloroplast envelope | GO:0009570 chloroplast stroma	GO:0016887 ATPase activity | GO:0005515 protein binding | GO:0005524 ATP binding	-	pfam12325 TMF_TATA_bd	GO & Domain
MGB_c25513	2.41564	gi|159138939|gb|ABW89469.1| low molecular weight heat shock protein	GO:0006950 response to stress	GO:0005737 cytoplasm	-	-	pfam00011 HSP20	GO & Domain
MGB_c6354	2.41514	gi|255562922|ref|XP_002522466.1| NAC domain-containing protein, putative	GO:0006355 regulation of transcription, DNA-dependent	-	GO:0003677 DNA binding	-	-	GO only
MGB_s28193	2.41437	gi|18073562|emb|CAC84406.1| 17.6 kDa heat-shock protein	GO:0009408 response to heat	GO:0005737 cytoplasm	-	-	pfam00011 HSP20	GO & Domain
MGB_c9082	2.41436	gi|18423124|ref|NP_568722.1| putative cysteine proteinase	GO:0006508 proteolysis | GO:0055114 oxidation-reduction process	GO:0016023 cytoplasmic membrane-bounded vesicle	GO:0032440 2-alkenal reductase [NAD(P)] activity | GO:0004197 cysteine-type endopeptidase activity	-	-	GO only
MGB_lrc21230	2.41361	gi|159138939|gb|ABW89469.1| low molecular weight heat shock protein	GO:0006950 response to stress	GO:0005737 cytoplasm	-	-	pfam00011 HSP20	GO & Domain
MGB_c6798	2.41347	gi|297805780|ref|XP_002870774.1| predicted protein	-	-	-	-	-
MGB_lrc25036	2.41314	gi|159138939|gb|ABW89469.1| low molecular weight heat shock protein	GO:0006950 response to stress	GO:0005737 cytoplasm	-	-	-	GO only
MGB_c2051	2.41223	gi|224133760|ref|XP_002321654.1| predicted protein	GO:0006508 proteolysis | GO:0055114 oxidation-reduction process	GO:0005773 vacuole | GO:0005788 endoplasmic reticulum lumen | GO:0033095 aleurone grain	GO:0032440 2-alkenal reductase [NAD(P)] activity | GO:0004197 cysteine-type endopeptidase activity	-	-	GO only
MGB_c6355	2.4066	gi|224095202|ref|XP_002310360.1| predicted protein	-	GO:0005829 cytosol | GO:0009570 chloroplast stroma	GO:0005488 binding	-	-	GO only
MGB_s26181	2.40614	gi|224130056|ref|XP_002328643.1| predicted protein	GO:0009644 response to high light intensity | GO:0042542 response to hydrogen peroxide | GO:0043335 protein unfolding | GO:0009408 response to heat	GO:0009941 chloroplast envelope | GO:0009570 chloroplast stroma	GO:0016887 ATPase activity | GO:0005515 protein binding | GO:0005524 ATP binding	-	pfam10431 ClpB_D2-small	GO & Domain
MGB_s28621	2.4038	gi|18073562|emb|CAC84406.1| 17.6 kDa heat-shock protein	GO:0009408 response to heat	GO:0005737 cytoplasm	-	-	pfam00011 HSP20	GO & Domain
MGB_c6648	2.40316	gi|255562922|ref|XP_002522466.1| NAC domain-containing protein, putative	GO:0006355 regulation of transcription, DNA-dependent	-	GO:0003677 DNA binding	-	-	GO only
MGB_lrc20078	2.40131	gi|255577047|ref|XP_002529408.1| Hydrophobic protein OSR8, putative	GO:0009409 response to cold | GO:0042538 hyperosmotic salinity response	GO:0016021 integral to membrane	-	-	pfam01679 Pmp3	GO & Domain
MGB_c10211	2.40036	gi|224130638|ref|XP_002328339.1| predicted protein	GO:0009734 auxin mediated signaling pathway | GO:0006355 regulation of transcription, DNA-dependent	GO:0005634 nucleus	GO:0046983 protein dimerization activity	-	pfam02309 AUX_IAA	GO & Domain
MGB_lrc956	2.39872	gi|255559090|ref|XP_002520567.1| Repetitive proline-rich cell wall protein 2 precursor, putative	GO:0006869 lipid transport	-	-	-	pfam00234 Tryp_alpha_amyl	GO & Domain
MGB_c16580	2.39803	-	-	-	-	-	-
MGB_c16808	2.39717	gi|255547217|ref|XP_002514666.1| chaperone clpb, putative	GO:0016485 protein processing | GO:0009408 response to heat	GO:0005737 cytoplasm	GO:0005524 ATP binding | GO:0017111 nucleoside-triphosphatase activity	-	pfam07724 AAA_2 | pfam07728 AAA_5 | pfam13401 AAA_22 | pfam00004 AAA	GO & Domain
MGB_c2992	2.39508	gi|237664129|gb|ACR09635.1| lycopene beta-cyclase	GO:0016117 carotenoid biosynthetic process | GO:0055114 oxidation-reduction process	GO:0009509 chromoplast	GO:0052727 capsanthin synthase activity | GO:0052728 capsorubin synthase activity | GO:0016705 oxidoreductase activity, acting on paired donors, with incorporation or reduction of molecular oxygen	-	-	GO only
MGB_c15251	2.39392	gi|255547345|ref|XP_002514730.1| ribulose-5-phosphate-3-epimerase, putative	GO:0006098 pentose-phosphate shunt | GO:0015976 carbon utilization	GO:0009536 plastid	GO:0046872 metal ion binding | GO:0004750 ribulose-phosphate 3-epimerase activity	-	-	GO only
MGB_s28305	2.39284	gi|224133760|ref|XP_002321654.1| predicted protein	GO:0006508 proteolysis | GO:0055114 oxidation-reduction process	GO:0005773 vacuole | GO:0005788 endoplasmic reticulum lumen | GO:0033095 aleurone grain	GO:0032440 2-alkenal reductase [NAD(P)] activity | GO:0004197 cysteine-type endopeptidase activity	-	-	GO only
MGB_c9856	2.39284	gi|319433449|gb|ADV57642.1| copper binding protein 7	GO:0006118 electron transport	-	GO:0005507 copper ion binding | GO:0009055 electron carrier activity	-	-	GO only
MGB_lrc4619	2.39138	gi|211906504|gb|ACJ11745.1| heat shock protein 70	GO:0006950 response to stress | GO:0055114 oxidation-reduction process	-	GO:0032440 2-alkenal reductase [NAD(P)] activity | GO:0005524 ATP binding	-	pfam04368 DUF507	GO & Domain
MGB_c3861	2.38995	gi|359475110|ref|XP_002280474.2| PREDICTED: polyphenol oxidase, chloroplastic-like	-	-	-	-	pfam12143 PPO1_KFDV	Domain only
MGB_c13129	2.38738	gi|225445607|ref|XP_002285432.1| PREDICTED: repetitive proline-rich cell wall protein 1	GO:0006869 lipid transport	-	-	-	-	GO only
MGB_c9928	2.3802	gi|356496070|ref|XP_003516893.1| PREDICTED: succinate dehydrogenase	GO:0006099 tricarboxylic acid cycle | GO:0006121 mitochondrial electron transport, succinate to ubiquinone | GO:0006118 electron transport	GO:0005618 cell wall | GO:0005749 mitochondrial respiratory chain complex II	GO:0050897 cobalt ion binding | GO:0009055 electron carrier activity | GO:0005524 ATP binding | GO:0050660 flavin adenine dinucleotide binding | GO:0008177 succinate dehydrogenase (ubiquinone) activity	-	-	GO only
MGB_c3196	2.37773	gi|60459560|gb|AAX18166.2| CNGC2	GO:0055085 transmembrane transport | GO:0009626 plant-type hypersensitive response | GO:0007263 nitric oxide mediated signal transduction | GO:0006816 calcium ion transport	GO:0005739 mitochondrion | GO:0017071 intracellular cyclic nucleotide activated cation channel complex	GO:0005516 calmodulin binding | GO:0005262 calcium channel activity | GO:0030551 cyclic nucleotide binding | GO:0005222 intracellular cAMP activated cation channel activity | GO:0005242 inward rectifier potassium channel activity	-	pfam00027 cNMP_binding | pfam07885 Ion_trans_2 | pfam03729 DUF308	GO & Domain
MGB_s29608	2.3722	gi|18423124|ref|NP_568722.1| putative cysteine proteinase	GO:0006508 proteolysis | GO:0055114 oxidation-reduction process	GO:0005773 vacuole | GO:0005788 endoplasmic reticulum lumen | GO:0033095 aleurone grain	GO:0032440 2-alkenal reductase [NAD(P)] activity | GO:0004197 cysteine-type endopeptidase activity	-	-	GO only
MGB_c16055	2.37122	gi|255640923|gb|ACU20743.1| unknown	GO:0006869 lipid transport	-	-	-	-	GO only
MGB_c8992	2.37095	gi|224056136|ref|XP_002298733.1| predicted protein	GO:0009813 flavonoid biosynthetic process	-	GO:0047213 anthocyanidin 3-O-glucosyltransferase activity | GO:0033837 anthocyanin 3'-O-beta-glucosyltransferase activity	-	-	GO only
MGB_c3695	2.37019	gi|18423124|ref|NP_568722.1| putative cysteine proteinase	GO:0006508 proteolysis | GO:0055114 oxidation-reduction process	GO:0016023 cytoplasmic membrane-bounded vesicle	GO:0032440 2-alkenal reductase [NAD(P)] activity | GO:0004197 cysteine-type endopeptidase activity	-	-	GO only
MGB_c19590	2.36438	gi|225461977|ref|XP_002267237.1| PREDICTED: oligopeptide transporter 1-like	-	-	-	-	-
MGB_lrc12461	2.36414	gi|159138939|gb|ABW89469.1| low molecular weight heat shock protein	GO:0006950 response to stress	GO:0005737 cytoplasm	-	-	pfam00011 HSP20	GO & Domain
MGB_c20022	2.36272	-	-	-	-	-	-
MGB_c30511	2.36145	gi|302810123|ref|XP_002986753.1| hypothetical protein SELMODRAFT_124842	GO:0016485 protein processing | GO:0009408 response to heat	GO:0005737 cytoplasm	GO:0005524 ATP binding | GO:0017111 nucleoside-triphosphatase activity	-	pfam00177 Ribosomal_S7 | pfam13401 AAA_22	GO & Domain
MGB_c651	2.35963	gi|297840471|ref|XP_002888117.1| fed A	GO:0006124 ferredoxin metabolic process | GO:0006810 transport | GO:0022900 electron transport chain | GO:0006118 electron transport	GO:0009507 chloroplast	GO:0008198 ferrous iron binding | GO:0009055 electron carrier activity | GO:0051537 2 iron, 2 sulfur cluster binding	-	pfam00111 Fer2	GO & Domain
MGB_c13333	2.35308	-	-	-	-	-	-
MGB_lrc16252	2.34805	gi|164668308|gb|ABK60195.2| PIP2 protein	GO:0006833 water transport | GO:0055085 transmembrane transport	GO:0016021 integral to membrane	GO:0005215 transporter activity	-	-	GO only
MGB_c15692	2.34532	gi|351725607|ref|NP_001238122.1| heat shock protein	GO:0009644 response to high light intensity | GO:0042542 response to hydrogen peroxide | GO:0043335 protein unfolding | GO:0009408 response to heat	GO:0009941 chloroplast envelope | GO:0009570 chloroplast stroma	GO:0016887 ATPase activity | GO:0005515 protein binding | GO:0005524 ATP binding	-	pfam12325 TMF_TATA_bd | pfam13863 DUF4200 | pfam03938 OmpH	GO & Domain
MGB_lrc4790	2.34423	gi|224133760|ref|XP_002321654.1| predicted protein	GO:0006508 proteolysis | GO:0055114 oxidation-reduction process	GO:0005773 vacuole | GO:0005788 endoplasmic reticulum lumen | GO:0033095 aleurone grain	GO:0032440 2-alkenal reductase [NAD(P)] activity | GO:0004197 cysteine-type endopeptidase activity	-	-	GO only
MGB_c8761	2.34371	gi|351723745|ref|NP_001235754.1| early light-induced protein	GO:0010224 response to UV-B | GO:0010114 response to red light | GO:0010380 regulation of chlorophyll biosynthetic process | GO:0010218 response to far red light	GO:0016021 integral to membrane | GO:0031969 chloroplast membrane	GO:0016168 chlorophyll binding	-	-	GO only
MGB_lrc27839	2.34104	gi|255575054|ref|XP_002528432.1| heat shock protein, putative	GO:0009615 response to virus | GO:0055114 oxidation-reduction process | GO:0006457 protein folding | GO:0009408 response to heat | GO:0046686 response to cadmium ion | GO:0080167 response to karrikin	GO:0016363 nuclear matrix | GO:0005618 cell wall | GO:0009506 plasmodesma | GO:0033009 nucleomorph | GO:0005774 vacuolar membrane | GO:0009507 chloroplast | GO:0022626 cytosolic ribosome | GO:0005886 plasma membrane | GO:0048046 apoplast	GO:0002020 protease binding | GO:0005524 ATP binding | GO:0032440 2-alkenal reductase [NAD(P)] activity	-	-	GO only
MGB_c7219	2.33716	gi|255547217|ref|XP_002514666.1| chaperone clpb, putative	GO:0009644 response to high light intensity | GO:0042542 response to hydrogen peroxide | GO:0043335 protein unfolding | GO:0009408 response to heat	GO:0009941 chloroplast envelope | GO:0009570 chloroplast stroma	GO:0016887 ATPase activity | GO:0005515 protein binding | GO:0005524 ATP binding	-	pfam07724 AAA_2 | pfam07728 AAA_5 | pfam13401 AAA_22 | pfam00004 AAA | pfam13177 DNA_pol3_delta2 | pfam13191 AAA_16 | pfam13521 AAA_28	GO & Domain
MGB_c1805	2.33483	-	-	-	-	-	-
MGB_lrc3677	2.33405	gi|357466949|ref|XP_003603759.1| Gibberellin-regulated protein	GO:0006952 defense response	GO:0005576 extracellular region | GO:0005618 cell wall	-	-	pfam02704 GASA	GO & Domain
MGB_s28064	2.3331	gi|284433794|gb|ADB85103.1| glutathione S-transferase omega	-	-	GO:0016740 transferase activity	-	-	GO only
MGB_c9417	2.3287	gi|159138941|gb|ABW89470.1| low molecular weight heat shock protein	GO:0009408 response to heat	GO:0005737 cytoplasm	-	-	pfam00011 HSP20	GO & Domain
MGB_s25141	2.32819	gi|18423124|ref|NP_568722.1| putative cysteine proteinase	GO:0006508 proteolysis | GO:0055114 oxidation-reduction process	GO:0016023 cytoplasmic membrane-bounded vesicle	GO:0032440 2-alkenal reductase [NAD(P)] activity | GO:0004197 cysteine-type endopeptidase activity	-	-	GO only
MGB_s21131	2.32354	gi|15220256|ref|NP_172565.1| ferredoxin	GO:0006124 ferredoxin metabolic process | GO:0006810 transport | GO:0009767 photosynthetic electron transport chain | GO:0009416 response to light stimulus | GO:0080167 response to karrikin | GO:0006118 electron transport	GO:0009570 chloroplast stroma	GO:0008198 ferrous iron binding | GO:0009055 electron carrier activity | GO:0051537 2 iron, 2 sulfur cluster binding	-	pfam00111 Fer2	GO & Domain
MGB_c3951	2.32209	gi|284504570|gb|ADB90475.1| pectate lyase	-	GO:0005576 extracellular region	GO:0030570 pectate lyase activity | GO:0046872 metal ion binding	-	-	GO only
MGB_s23346	2.32164	gi|351725607|ref|NP_001238122.1| heat shock protein	GO:0009644 response to high light intensity | GO:0042542 response to hydrogen peroxide | GO:0043335 protein unfolding | GO:0009408 response to heat	GO:0009941 chloroplast envelope | GO:0009570 chloroplast stroma	GO:0016887 ATPase activity | GO:0005515 protein binding | GO:0005524 ATP binding	-	pfam10431 ClpB_D2-small	GO & Domain
MGB_c6337	2.32162	gi|11561806|gb|AAC83688.2| 101 kDa heat shock protein	GO:0006289 nucleotide-excision repair | GO:0006508 proteolysis	-	GO:0008233 peptidase activity | GO:0003677 DNA binding | GO:0004518 nuclease activity | GO:0005524 ATP binding | GO:0017111 nucleoside-triphosphatase activity	-	pfam00004 AAA | pfam13191 AAA_16 | pfam13401 AAA_22 | pfam07728 AAA_5 | pfam00158 Sigma54_activat | pfam01695 IstB_IS21 | pfam13173 AAA_14 | pfam01637 Arch_ATPase	GO & Domain
MGB_lrc26508	2.32148	gi|159138941|gb|ABW89470.1| low molecular weight heat shock protein	GO:0006950 response to stress	GO:0005737 cytoplasm	-	-	-	GO only
MGB_c9790	2.31687	-	-	-	-	-	-
MGB_s30485	2.31655	gi|224130056|ref|XP_002328643.1| predicted protein	GO:0009644 response to high light intensity | GO:0042542 response to hydrogen peroxide | GO:0043335 protein unfolding | GO:0009408 response to heat	GO:0009941 chloroplast envelope | GO:0009570 chloroplast stroma	GO:0016887 ATPase activity | GO:0005515 protein binding | GO:0005524 ATP binding	-	pfam10431 ClpB_D2-small	GO & Domain
MGB_c2421	2.31623	gi|115479377|ref|NP_001063282.1| Os09g0440700	GO:0035434 copper ion transmembrane transport	GO:0016021 integral to membrane	GO:0005375 copper ion transmembrane transporter activity	-	-	GO only
MGB_s24264	2.31522	gi|351725607|ref|NP_001238122.1| heat shock protein	GO:0009644 response to high light intensity | GO:0016485 protein processing | GO:0042542 response to hydrogen peroxide | GO:0043335 protein unfolding | GO:0009408 response to heat	GO:0009941 chloroplast envelope | GO:0009570 chloroplast stroma	GO:0016887 ATPase activity | GO:0005515 protein binding | GO:0005524 ATP binding	-	pfam10431 ClpB_D2-small	GO & Domain
MGB_c10977	2.31278	gi|24474446|gb|AAN15927.1| nitrate reductase	GO:0042128 nitrate assimilation | GO:0055114 oxidation-reduction process | GO:0006118 electron transport	GO:0009325 nitrate reductase complex	GO:0020037 heme binding | GO:0050660 flavin adenine dinucleotide binding | GO:0043546 molybdopterin cofactor binding | GO:0009703 nitrate reductase (NADH) activity | GO:0030151 molybdenum ion binding | GO:0009055 electron carrier activity	-	pfam00970 FAD_binding_6 | pfam02791 DDT	GO & Domain
MGB_lrc28391	2.31044	gi|357492515|ref|XP_003616546.1| Proline transporter	GO:0015824 proline transport	GO:0016021 integral to membrane | GO:0005886 plasma membrane	GO:0015193 L-proline transmembrane transporter activity	-	-	GO only
MGB_lrc219	2.3084	gi|357474763|ref|XP_003607667.1| Multidrug resistance protein ABC transporter family	GO:0006412 translation | GO:0042254 ribosome biogenesis | GO:0006801 superoxide metabolic process	GO:0005840 ribosome | GO:0005634 nucleus	GO:0016151 nickel cation binding | GO:0003735 structural constituent of ribosome | GO:0004784 superoxide dismutase activity	-	pfam00240 ubiquitin | pfam11976 Rad60-SLD | pfam13881 Rad60-SLD_2 | pfam13019 Telomere_Sde2	GO & Domain
MGB_lrc2219	2.30787	gi|224142125|ref|XP_002324409.1| predicted protein	GO:0009414 response to water deprivation | GO:0009408 response to heat | GO:0009737 response to abscisic acid stimulus | GO:0045893 positive regulation of transcription, DNA-dependent | GO:0009873 ethylene mediated signaling pathway	GO:0005730 nucleolus | GO:0005667 transcription factor complex	GO:0043565 sequence-specific DNA binding | GO:0003700 sequence-specific DNA binding transcription factor activity | GO:0003713 transcription coactivator activity	-	pfam08523 MBF1 | pfam01381 HTH_3 | pfam12844 HTH_19 | pfam13560 HTH_31	GO & Domain
MGB_s29512	2.30679	gi|224130056|ref|XP_002328643.1| predicted protein	GO:0009644 response to high light intensity | GO:0042542 response to hydrogen peroxide | GO:0043335 protein unfolding | GO:0009408 response to heat	GO:0009941 chloroplast envelope | GO:0009570 chloroplast stroma	GO:0016887 ATPase activity | GO:0005515 protein binding | GO:0005524 ATP binding	-	pfam10431 ClpB_D2-small	GO & Domain
MGB_s30659	2.30609	gi|59805048|gb|AAX08108.1| heat shock protein 101	GO:0009644 response to high light intensity | GO:0042542 response to hydrogen peroxide | GO:0043335 protein unfolding | GO:0009408 response to heat	GO:0009941 chloroplast envelope | GO:0009570 chloroplast stroma	GO:0016887 ATPase activity | GO:0005515 protein binding | GO:0005524 ATP binding	-	pfam10431 ClpB_D2-small	GO & Domain
MGB_lrc4966	2.30209	gi|211906506|gb|ACJ11746.1| luminal binding protein	GO:0055114 oxidation-reduction process | GO:0034976 response to endoplasmic reticulum stress | GO:0006457 protein folding | GO:0010197 polar nucleus fusion | GO:0009408 response to heat | GO:0046686 response to cadmium ion	GO:0005829 cytosol | GO:0005618 cell wall | GO:0005730 nucleolus | GO:0009506 plasmodesma | GO:0005774 vacuolar membrane | GO:0016023 cytoplasmic membrane-bounded vesicle | GO:0005788 endoplasmic reticulum lumen | GO:0005886 plasma membrane	GO:0005524 ATP binding | GO:0032440 2-alkenal reductase [NAD(P)] activity	-	-	GO only
MGB_c2692	2.30152	gi|255537864|ref|XP_002509997.1| Phosphoenolpyruvate carboxykinase	GO:0009965 leaf morphogenesis | GO:0016310 phosphorylation | GO:0009817 defense response to fungus, incompatible interaction | GO:0006094 gluconeogenesis | GO:0046686 response to cadmium ion | GO:0016036 cellular response to phosphate starvation | GO:0006099 tricarboxylic acid cycle | GO:0015976 carbon utilization	GO:0005829 cytosol | GO:0005730 nucleolus | GO:0016020 membrane	GO:0004612 phosphoenolpyruvate carboxykinase (ATP) activity | GO:0003677 DNA binding | GO:0005524 ATP binding | GO:0016301 kinase activity	-	-	GO only
MGB_c28681	2.29983	gi|18073562|emb|CAC84406.1| 17.6 kDa heat-shock protein	GO:0009408 response to heat	GO:0005737 cytoplasm	-	-	-	GO only
MGB_s21119	2.29362	-	-	-	-	-	-
MGB_c9766	2.2915	gi|255578235|ref|XP_002529985.1| orf protein, putative	-	-	-	-	-
MGB_lrc324	2.29034	gi|358346689|ref|XP_003637398.1| RING finger protein	-	-	GO:0008270 zinc ion binding	-	-	GO only
MGB_c1336	2.28975	gi|255550621|ref|XP_002516360.1| ricin-agglutinin family protein	-	-	-	-	pfam00161 RIP	Domain only
MGB_s26367	2.28674	gi|351725607|ref|NP_001238122.1| heat shock protein	GO:0009644 response to high light intensity | GO:0016485 protein processing | GO:0042542 response to hydrogen peroxide | GO:0043335 protein unfolding | GO:0009408 response to heat	GO:0009941 chloroplast envelope | GO:0009570 chloroplast stroma	GO:0016887 ATPase activity | GO:0005515 protein binding | GO:0005524 ATP binding	-	pfam04156 IncA | pfam12325 TMF_TATA_bd | pfam13863 DUF4200 | pfam07200 Mod_r	GO & Domain
MGB_s27517	2.28674	gi|224130056|ref|XP_002328643.1| predicted protein	GO:0009644 response to high light intensity | GO:0042542 response to hydrogen peroxide | GO:0043335 protein unfolding | GO:0009408 response to heat	GO:0009941 chloroplast envelope | GO:0009570 chloroplast stroma	GO:0016887 ATPase activity | GO:0005515 protein binding | GO:0005524 ATP binding	-	pfam10431 ClpB_D2-small	GO & Domain
MGB_s28629	2.28653	gi|11561806|gb|AAC83688.2| 101 kDa heat shock protein	GO:0019538 protein metabolic process | GO:0006950 response to stress	-	GO:0017111 nucleoside-triphosphatase activity | GO:0005524 ATP binding	-	-	GO only
MGB_c18772	2.28652	gi|351725183|ref|NP_001238619.1| uncharacterized protein LOC100306167	-	GO:0005739 mitochondrion	-	-	pfam03650 UPF0041	GO & Domain
MGB_lrc15015	2.2836	gi|57231728|gb|AAW47577.1| metallothionein-like	-	-	GO:0046872 metal ion binding	-	pfam01439 Metallothio_2	GO & Domain
MGB_c4122	2.28314	gi|284504570|gb|ADB90475.1| pectate lyase	-	GO:0005576 extracellular region	GO:0030570 pectate lyase activity | GO:0046872 metal ion binding	-	-	GO only
MGB_s30908	2.28305	gi|224130056|ref|XP_002328643.1| predicted protein	GO:0009644 response to high light intensity | GO:0042542 response to hydrogen peroxide | GO:0043335 protein unfolding | GO:0009408 response to heat	GO:0009941 chloroplast envelope | GO:0009570 chloroplast stroma	GO:0016887 ATPase activity | GO:0005515 protein binding | GO:0005524 ATP binding	-	pfam10431 ClpB_D2-small	GO & Domain
MGB_c11237	2.2823	gi|118406886|gb|ABK81651.1| glutathione S-transferase	GO:0009407 toxin catabolic process | GO:0042742 defense response to bacterium | GO:0009409 response to cold | GO:0009651 response to salt stress | GO:0080167 response to karrikin | GO:0006749 glutathione metabolic process | GO:0006803 glutathione conjugation reaction	GO:0009941 chloroplast envelope | GO:0005774 vacuolar membrane | GO:0010319 stromule | GO:0009570 chloroplast stroma | GO:0009579 thylakoid | GO:0005634 nucleus	GO:0004364 glutathione transferase activity | GO:0043295 glutathione binding	-	pfam00043 GST_C | pfam13410 GST_C_2	GO & Domain
MGB_s30109	2.28086	gi|18423124|ref|NP_568722.1| putative cysteine proteinase	GO:0006508 proteolysis | GO:0055114 oxidation-reduction process	GO:0016023 cytoplasmic membrane-bounded vesicle	GO:0032440 2-alkenal reductase [NAD(P)] activity | GO:0004197 cysteine-type endopeptidase activity	-	-	GO only
MGB_s26537	2.28084	gi|224130056|ref|XP_002328643.1| predicted protein	GO:0009644 response to high light intensity | GO:0042542 response to hydrogen peroxide | GO:0043335 protein unfolding | GO:0009408 response to heat	GO:0009941 chloroplast envelope | GO:0009570 chloroplast stroma	GO:0016887 ATPase activity | GO:0005515 protein binding | GO:0005524 ATP binding	-	pfam10431 ClpB_D2-small	GO & Domain
MGB_lrc371	2.2807	gi|224132850|ref|XP_002321425.1| predicted protein	GO:0006355 regulation of transcription, DNA-dependent	-	GO:0003677 DNA binding	-	-	GO only
MGB_lrc29199	2.27971	gi|224127574|ref|XP_002320108.1| predicted protein	GO:0009853 photorespiration	GO:0005747 mitochondrial respiratory chain complex I	-	-	-	GO only
MGB_s29937	2.2792	gi|18410584|ref|NP_565083.1| heat shock protein 101	GO:0009644 response to high light intensity | GO:0042542 response to hydrogen peroxide | GO:0043335 protein unfolding | GO:0009408 response to heat	GO:0009941 chloroplast envelope | GO:0009570 chloroplast stroma	GO:0016887 ATPase activity | GO:0005515 protein binding | GO:0005524 ATP binding	-	-	GO only
MGB_c13054	2.27586	gi|351726996|ref|NP_001235098.1| proline-rich protein precursor	GO:0006869 lipid transport	-	-	-	-	GO only
MGB_c20232	2.27279	gi|303287967|ref|XP_003063272.1| predicted protein	GO:0006801 superoxide metabolic process	-	GO:0016151 nickel cation binding | GO:0004784 superoxide dismutase activity	-	pfam00240 ubiquitin | pfam11976 Rad60-SLD | pfam13881 Rad60-SLD_2	GO & Domain
MGB_s29341	2.27084	gi|18423124|ref|NP_568722.1| putative cysteine proteinase	GO:0006508 proteolysis | GO:0055114 oxidation-reduction process	GO:0016023 cytoplasmic membrane-bounded vesicle	GO:0032440 2-alkenal reductase [NAD(P)] activity | GO:0004197 cysteine-type endopeptidase activity	-	-	GO only
MGB_s23875	2.26964	gi|284504570|gb|ADB90475.1| pectate lyase	-	-	GO:0030570 pectate lyase activity	-	-	GO only
MGB_c15528	2.26815	-	-	-	-	-	-
MGB_c6084	2.26573	gi|147798190|emb|CAN73746.1| hypothetical protein VITISV_041364	-	-	GO:0000166 nucleotide binding | GO:0003723 RNA binding	-	-	GO only
MGB_c9940	2.26554	gi|356524465|ref|XP_003530849.1| PREDICTED: probable glucan endo-1,3-beta-glucosidase A6-like	-	-	-	-	-
MGB_s27829	2.26373	gi|224130056|ref|XP_002328643.1| predicted protein	GO:0009644 response to high light intensity | GO:0042542 response to hydrogen peroxide | GO:0043335 protein unfolding | GO:0009408 response to heat	GO:0009941 chloroplast envelope | GO:0009570 chloroplast stroma	GO:0016887 ATPase activity | GO:0005515 protein binding | GO:0005524 ATP binding	-	pfam10431 ClpB_D2-small	GO & Domain
MGB_c17784	2.26263	gi|227434194|gb|ACP28878.1| tonoplast intrinsic protein	GO:0080170 hydrogen peroxide transmembrane transport | GO:0006833 water transport | GO:0009740 gibberellic acid mediated signaling pathway | GO:0015840 urea transport	GO:0016021 integral to membrane | GO:0009941 chloroplast envelope | GO:0009705 plant-type vacuole membrane | GO:0000326 protein storage vacuole | GO:0042807 central vacuole	GO:0015204 urea transmembrane transporter activity | GO:0015250 water channel activity	-	pfam00230 MIP | pfam06912 DUF1275	GO & Domain
MGB_c1488	2.26219	gi|18390047|gb|AAL68833.1|AF463408_1 Enod8-like protein	GO:0006629 lipid metabolic process	-	GO:0016788 hydrolase activity, acting on ester bonds	-	-	GO only
MGB_c4275	2.25929	gi|224110862|ref|XP_002333019.1| predicted protein	GO:0006950 response to stress	GO:0009535 chloroplast thylakoid membrane	GO:0005198 structural molecule activity	-	-	GO only
MGB_s24381	2.25876	gi|351725607|ref|NP_001238122.1| heat shock protein	GO:0016485 protein processing | GO:0009408 response to heat	GO:0005737 cytoplasm	GO:0005524 ATP binding | GO:0017111 nucleoside-triphosphatase activity	-	pfam00004 AAA | pfam13191 AAA_16 | pfam13401 AAA_22 | pfam00158 Sigma54_activat | pfam07728 AAA_5 | pfam01637 Arch_ATPase | pfam13173 AAA_14 | pfam00177 Ribosomal_S7	GO & Domain
MGB_lrc23245	2.25854	gi|159138941|gb|ABW89470.1| low molecular weight heat shock protein	GO:0006950 response to stress	GO:0005737 cytoplasm	-	-	pfam00011 HSP20	GO & Domain
MGB_c6850	2.25805	gi|357462373|ref|XP_003601468.1| Zinc transporter	GO:0010043 response to zinc ion | GO:0071577 zinc ion transmembrane transport | GO:0055114 oxidation-reduction process	GO:0016023 cytoplasmic membrane-bounded vesicle | GO:0005886 plasma membrane | GO:0016021 integral to membrane	GO:0032440 2-alkenal reductase [NAD(P)] activity | GO:0008270 zinc ion binding | GO:0005385 zinc ion transmembrane transporter activity	-	-	GO only
MGB_s23941	2.2569	gi|224130056|ref|XP_002328643.1| predicted protein	GO:0009644 response to high light intensity | GO:0016485 protein processing | GO:0042542 response to hydrogen peroxide | GO:0043335 protein unfolding | GO:0009408 response to heat	GO:0009941 chloroplast envelope | GO:0009570 chloroplast stroma	GO:0016887 ATPase activity | GO:0005515 protein binding | GO:0005524 ATP binding	-	pfam07724 AAA_2	GO & Domain
MGB_s28907	2.25628	gi|18073562|emb|CAC84406.1| 17.6 kDa heat-shock protein	GO:0009408 response to heat	GO:0005737 cytoplasm	-	-	pfam00011 HSP20	GO & Domain
MGB_c17719	2.25607	-	-	-	-	-	-
MGB_s27652	2.25459	gi|224130056|ref|XP_002328643.1| predicted protein	GO:0009644 response to high light intensity | GO:0016485 protein processing | GO:0042542 response to hydrogen peroxide | GO:0043335 protein unfolding | GO:0009408 response to heat	GO:0009941 chloroplast envelope | GO:0009570 chloroplast stroma	GO:0016887 ATPase activity | GO:0005515 protein binding | GO:0005524 ATP binding	-	pfam10431 ClpB_D2-small	GO & Domain
MGB_c17192	2.2538	gi|255547217|ref|XP_002514666.1| chaperone clpb, putative	GO:0019538 protein metabolic process	-	GO:0017111 nucleoside-triphosphatase activity | GO:0005524 ATP binding	-	-	GO only
MGB_lrc14937	2.25033	gi|224085670|ref|XP_002307658.1| predicted protein	GO:0042254 ribosome biogenesis | GO:0006412 translation	GO:0005730 nucleolus | GO:0009506 plasmodesma | GO:0005774 vacuolar membrane | GO:0022625 cytosolic large ribosomal subunit | GO:0009507 chloroplast | GO:0005783 endoplasmic reticulum	GO:0003735 structural constituent of ribosome	-	pfam01929 Ribosomal_L14e	GO & Domain
MGB_c460	2.24417	gi|28194659|gb|AAO33591.1|AF479309_1 putative early light induced protein	GO:0010380 regulation of chlorophyll biosynthetic process | GO:0009409 response to cold | GO:0010224 response to UV-B | GO:0010218 response to far red light | GO:0010114 response to red light | GO:0080167 response to karrikin	-	GO:0016168 chlorophyll binding	-	pfam00504 Chloroa_b-bind	GO & Domain
MGB_c14462	2.24376	gi|257883587|ref|ZP_05663240.1| conserved hypothetical protein	-	-	-	-	-
MGB_s30465	2.24123	gi|255547217|ref|XP_002514666.1| chaperone clpb, putative	GO:0009644 response to high light intensity | GO:0016485 protein processing | GO:0042542 response to hydrogen peroxide | GO:0043335 protein unfolding | GO:0009408 response to heat	GO:0009941 chloroplast envelope | GO:0009570 chloroplast stroma	GO:0016887 ATPase activity | GO:0005515 protein binding | GO:0005524 ATP binding	-	pfam07724 AAA_2 | pfam13401 AAA_22 | pfam07728 AAA_5 | pfam00004 AAA | pfam13521 AAA_28 | pfam13177 DNA_pol3_delta2	GO & Domain
MGB_s26436	2.24047	gi|9965899|gb|AAG10197.1| cinnamate-4-hydroxylase	GO:0055114 oxidation-reduction process | GO:0006558 L-phenylalanine metabolic process | GO:0009805 coumarin biosynthetic process | GO:0009809 lignin biosynthetic process | GO:0009811 stilbene biosynthetic process | GO:0006118 electron transport	-	GO:0020037 heme binding | GO:0016710 trans-cinnamate 4-monooxygenase activity | GO:0009055 electron carrier activity	-	-	GO only
MGB_c13609	2.23912	gi|359807095|ref|NP_001241601.1| uncharacterized protein LOC100805113	-	-	-	-	-
MGB_c5358	2.23878	gi|159138941|gb|ABW89470.1| low molecular weight heat shock protein	GO:0006950 response to stress	GO:0005737 cytoplasm	-	-	pfam00011 HSP20	GO & Domain
MGB_c10781	2.23803	gi|18410584|ref|NP_565083.1| heat shock protein 101	GO:0009644 response to high light intensity | GO:0042542 response to hydrogen peroxide | GO:0043335 protein unfolding | GO:0009408 response to heat	GO:0009941 chloroplast envelope | GO:0009570 chloroplast stroma	GO:0016887 ATPase activity | GO:0005515 protein binding | GO:0005524 ATP binding	-	-	GO only
MGB_s26975	2.23756	gi|302810123|ref|XP_002986753.1| hypothetical protein SELMODRAFT_124842	GO:0016485 protein processing | GO:0009408 response to heat	GO:0005737 cytoplasm	GO:0005524 ATP binding | GO:0017111 nucleoside-triphosphatase activity	-	pfam13401 AAA_22	GO & Domain
MGB_s29504	2.2349	gi|123556|sp|P27880.1|HSP12_MEDSA RecName: Full=18.2 kDa class I heat shock protein	GO:0006950 response to stress	GO:0005737 cytoplasm	-	-	-	GO only
MGB_lrc4637	2.23456	gi|3493172|gb|AAC33305.1| fiber annexin	GO:0006979 response to oxidative stress | GO:0009414 response to water deprivation | GO:0009651 response to salt stress | GO:0009409 response to cold | GO:0009408 response to heat | GO:0009737 response to abscisic acid stimulus | GO:0046686 response to cadmium ion | GO:0006804 peroxidase reaction	GO:0005829 cytosol | GO:0005618 cell wall | GO:0005739 mitochondrion | GO:0009506 plasmodesma | GO:0005774 vacuolar membrane | GO:0009579 thylakoid | GO:0009570 chloroplast stroma | GO:0005886 plasma membrane | GO:0048046 apoplast	GO:0005507 copper ion binding | GO:0008270 zinc ion binding | GO:0005509 calcium ion binding | GO:0005544 calcium-dependent phospholipid binding | GO:0004601 peroxidase activity | GO:0005524 ATP binding | GO:0042803 protein homodimerization activity	-	pfam00191 Annexin	GO & Domain
MGB_c3379	2.23242	gi|357474763|ref|XP_003607667.1| Multidrug resistance protein ABC transporter family	GO:0006412 translation | GO:0042254 ribosome biogenesis	GO:0005840 ribosome	GO:0003735 structural constituent of ribosome	-	pfam00240 ubiquitin | pfam11976 Rad60-SLD | pfam13881 Rad60-SLD_2 | pfam13019 Telomere_Sde2	GO & Domain
MGB_s30343	2.23241	gi|224130056|ref|XP_002328643.1| predicted protein	GO:0009644 response to high light intensity | GO:0042542 response to hydrogen peroxide | GO:0043335 protein unfolding | GO:0009408 response to heat	GO:0009941 chloroplast envelope | GO:0009570 chloroplast stroma	GO:0016887 ATPase activity | GO:0005515 protein binding | GO:0005524 ATP binding	-	pfam10431 ClpB_D2-small	GO & Domain
MGB_s22710	2.23104	gi|11561806|gb|AAC83688.2| 101 kDa heat shock protein	GO:0016485 protein processing | GO:0009408 response to heat	GO:0005737 cytoplasm	GO:0005524 ATP binding | GO:0017111 nucleoside-triphosphatase activity	-	pfam00004 AAA | pfam13401 AAA_22 | pfam07728 AAA_5 | pfam13191 AAA_16 | pfam13173 AAA_14	GO & Domain
MGB_c17309	2.23099	gi|255577950|ref|XP_002529847.1| Sulfate/thiosulfate import ATP-binding protein cysA, putative	GO:0006200 ATP catabolic process	-	GO:0016887 ATPase activity | GO:0005524 ATP binding	-	-	GO only
MGB_c9571	2.23088	gi|255562922|ref|XP_002522466.1| NAC domain-containing protein, putative	GO:0006355 regulation of transcription, DNA-dependent	-	GO:0003677 DNA binding	-	-	GO only
MGB_lrc23355	2.22909	-	-	-	-	-	-
MGB_lrc469	2.22709	gi|297812501|ref|XP_002874134.1| hypothetical protein ARALYDRAFT_489214	GO:0008152 metabolic process | GO:0009860 pollen tube growth | GO:0007165 signal transduction	-	GO:0004872 receptor activity | GO:0004091 carboxylesterase activity	3.1.1.1	pfam07859 Abhydrolase_3	GO & Enzyme & Domain
MGB_s25722	2.22628	gi|284504570|gb|ADB90475.1| pectate lyase	-	GO:0005576 extracellular region	GO:0030570 pectate lyase activity | GO:0046872 metal ion binding	-	-	GO only
MGB_c13181	2.22517	gi|11561806|gb|AAC83688.2| 101 kDa heat shock protein	GO:0016485 protein processing | GO:0006508 proteolysis | GO:0009408 response to heat	GO:0005737 cytoplasm	GO:0008233 peptidase activity | GO:0005524 ATP binding | GO:0017111 nucleoside-triphosphatase activity	-	pfam12325 TMF_TATA_bd | pfam09440 eIF3_N	GO & Domain
MGB_lrc26256	2.22459	gi|224075543|ref|XP_002304675.1| predicted protein	-	GO:0031225 anchored to membrane | GO:0016023 cytoplasmic membrane-bounded vesicle	-	-	pfam11820 DUF3339	GO & Domain
MGB_s29506	2.22232	gi|11561806|gb|AAC83688.2| 101 kDa heat shock protein	GO:0019538 protein metabolic process | GO:0006950 response to stress	-	GO:0017111 nucleoside-triphosphatase activity | GO:0005524 ATP binding	-	-	GO only
MGB_c18556	2.22219	gi|313150354|dbj|BAJ39944.1| metallothionein	-	-	-	-	-
MGB_c8637	2.22061	-	-	-	-	-	-
MGB_s29934	2.22003	gi|159138941|gb|ABW89470.1| low molecular weight heat shock protein	GO:0009408 response to heat	GO:0005737 cytoplasm	-	-	-	GO only
MGB_c18066	2.2187	gi|326511825|dbj|BAJ92057.1| predicted protein	GO:0016485 protein processing | GO:0006508 proteolysis | GO:0009408 response to heat	GO:0009941 chloroplast envelope | GO:0009570 chloroplast stroma | GO:0005739 mitochondrion	GO:0008233 peptidase activity | GO:0016887 ATPase activity | GO:0005524 ATP binding	-	pfam00004 AAA	GO & Domain
MGB_s28994	2.21746	gi|351725607|ref|NP_001238122.1| heat shock protein	GO:0019538 protein metabolic process | GO:0006950 response to stress	-	GO:0017111 nucleoside-triphosphatase activity | GO:0005524 ATP binding	-	-	GO only
MGB_s23631	2.21746	gi|159138939|gb|ABW89469.1| low molecular weight heat shock protein	GO:0006950 response to stress	GO:0005737 cytoplasm	-	-	-	GO only
MGB_lrc2663	2.21657	gi|255550111|ref|XP_002516106.1| heat-shock protein, putative	-	-	-	-	pfam00011 HSP20	Domain only
MGB_c1498	2.21464	gi|258489588|gb|ACV72637.1| proline-rich protein 3	GO:0009753 response to jasmonic acid stimulus | GO:0042546 cell wall biogenesis	GO:0009506 plasmodesma | GO:0005886 plasma membrane | GO:0005618 cell wall	GO:0005199 structural constituent of cell wall	-	pfam01190 Pollen_Ole_e_I	GO & Domain
MGB_s27872	2.2146	-	-	-	-	-	-
MGB_s30746	2.21399	gi|159138941|gb|ABW89470.1| low molecular weight heat shock protein	GO:0009408 response to heat	GO:0005737 cytoplasm	-	-	pfam00011 HSP20	GO & Domain
MGB_s23611	2.21271	gi|224130056|ref|XP_002328643.1| predicted protein	GO:0009644 response to high light intensity | GO:0016485 protein processing | GO:0042542 response to hydrogen peroxide | GO:0043335 protein unfolding | GO:0009408 response to heat	GO:0009941 chloroplast envelope | GO:0009570 chloroplast stroma	GO:0016887 ATPase activity | GO:0005515 protein binding | GO:0005524 ATP binding	-	pfam10431 ClpB_D2-small	GO & Domain
MGB_c10362	2.21085	gi|28194659|gb|AAO33591.1|AF479309_1 putative early light induced protein	GO:0009409 response to cold | GO:0080167 response to karrikin	-	GO:0016168 chlorophyll binding	-	-	GO only
MGB_s27767	2.21085	gi|56236464|gb|AAV84588.1| Gip1-like protein	GO:0045454 cell redox homeostasis | GO:0009740 gibberellic acid mediated signaling pathway	-	-	-	pfam02704 GASA	GO & Domain
MGB_lrc838	2.21076	gi|356576105|ref|XP_003556174.1| PREDICTED: uncharacterized protein LOC100784044	-	GO:0005773 vacuole	-	-	pfam07343 DUF1475	GO & Domain
MGB_lrc804	2.20571	-	-	-	-	-	-
MGB_lrc4398	2.20485	gi|123556|sp|P27880.1|HSP12_MEDSA RecName: Full=18.2 kDa class I heat shock protein	GO:0006950 response to stress	GO:0005737 cytoplasm	-	-	-	GO only
MGB_c16838	2.20425	gi|225449963|ref|XP_002271167.1| PREDICTED: uncharacterized protein LOC100265442	GO:0015996 chlorophyll catabolic process	GO:0009507 chloroplast	GO:0080124 pheophytinase activity	-	-	GO only
MGB_c18216	2.2027	gi|224096758|ref|XP_002310724.1| predicted protein	-	-	-	-	-
MGB_c15803	2.20029	gi|226498514|ref|NP_001146540.1| uncharacterized protein LOC100280135	-	-	-	-	-
MGB_lrc4884	2.19939	gi|256568429|gb|ACU87558.1| PIP protein	GO:0006833 water transport | GO:0055085 transmembrane transport	GO:0016021 integral to membrane	GO:0005215 transporter activity	-	pfam00230 MIP	GO & Domain
MGB_lrc24325	2.19665	gi|159138939|gb|ABW89469.1| low molecular weight heat shock protein	GO:0006950 response to stress	GO:0005737 cytoplasm	-	-	-	GO only
MGB_lrc29672	2.19645	-	-	-	-	-	-
MGB_c8882	2.19625	-	-	-	-	-	-
MGB_c17591	2.19289	-	-	-	-	-	-
MGB_c16767	2.19231	gi|359807095|ref|NP_001241601.1| uncharacterized protein LOC100805113	GO:0055114 oxidation-reduction process | GO:0045892 negative regulation of transcription, DNA-dependent	GO:0016023 cytoplasmic membrane-bounded vesicle	GO:0016491 oxidoreductase activity | GO:0010181 FMN binding	-	-	GO only
MGB_s23105	2.19023	gi|224130056|ref|XP_002328643.1| predicted protein	GO:0009644 response to high light intensity | GO:0042542 response to hydrogen peroxide | GO:0043335 protein unfolding | GO:0009408 response to heat	GO:0009941 chloroplast envelope | GO:0009570 chloroplast stroma	GO:0016887 ATPase activity | GO:0005515 protein binding | GO:0005524 ATP binding	-	pfam10431 ClpB_D2-small	GO & Domain
MGB_lrc3003	2.1878	gi|147798417|emb|CAN70138.1| hypothetical protein VITISV_043274	GO:0006950 response to stress	GO:0005737 cytoplasm	-	-	pfam00011 HSP20	GO & Domain
MGB_s30132	2.18502	gi|224130056|ref|XP_002328643.1| predicted protein	GO:0009644 response to high light intensity | GO:0042542 response to hydrogen peroxide | GO:0043335 protein unfolding | GO:0009408 response to heat	GO:0009941 chloroplast envelope | GO:0009570 chloroplast stroma	GO:0016887 ATPase activity | GO:0005515 protein binding | GO:0005524 ATP binding	-	pfam10431 ClpB_D2-small	GO & Domain
MGB_lrc15491	2.18287	-	-	-	-	-	-
MGB_c12258	2.18215	-	-	-	-	-	-
MGB_c12521	2.18214	-	-	-	-	-	-
MGB_c11220	2.18102	gi|224085191|ref|XP_002307515.1| predicted protein	GO:0006413 translational initiation | GO:0042254 ribosome biogenesis	GO:0009506 plasmodesma | GO:0005886 plasma membrane | GO:0005618 cell wall | GO:0005774 vacuolar membrane | GO:0022627 cytosolic small ribosomal subunit	GO:0003735 structural constituent of ribosome | GO:0003723 RNA binding	-	pfam00416 Ribosomal_S13	GO & Domain
MGB_s26757	2.18082	gi|159138939|gb|ABW89469.1| low molecular weight heat shock protein	-	-	-	-	-
MGB_lrc14669	2.17983	gi|159138939|gb|ABW89469.1| low molecular weight heat shock protein	GO:0006950 response to stress	GO:0005737 cytoplasm	-	-	-	GO only
MGB_c10914	2.17943	gi|356563364|ref|XP_003549934.1| PREDICTED: ethylene-responsive transcription factor 1A-like	GO:0006952 defense response | GO:0006355 regulation of transcription, DNA-dependent | GO:0009873 ethylene mediated signaling pathway	GO:0005667 transcription factor complex	GO:0003677 DNA binding | GO:0003700 sequence-specific DNA binding transcription factor activity	-	-	GO only
MGB_lrc8255	2.1786	gi|15149875|emb|CAC39481.2| metallothionein-like protein	-	-	GO:0046872 metal ion binding	-	pfam01439 Metallothio_2	GO & Domain
MGB_c11179	2.17719	gi|284433794|gb|ADB85103.1| glutathione S-transferase omega	-	-	GO:0016740 transferase activity	-	-	GO only
MGB_c9893	2.1715	gi|295687239|gb|ADG27845.1| thiazole biosynthetic enzyme	GO:0018131 oxazole or thiazole biosynthetic process | GO:0009409 response to cold | GO:0009228 thiamine biosynthetic process | GO:0006974 response to DNA damage stimulus	GO:0005739 mitochondrion | GO:0009579 thylakoid | GO:0009570 chloroplast stroma | GO:0031969 chloroplast membrane | GO:0010319 stromule	GO:0008270 zinc ion binding | GO:0042803 protein homodimerization activity	-	-	GO only
MGB_lrc2840	2.16793	gi|224140655|ref|XP_002323697.1| predicted protein	GO:0044237 cellular metabolic process	-	-	-	pfam04525 Tub_2	GO & Domain
MGB_s28668	2.16568	gi|351726339|ref|NP_001237379.1| cysteine proteinase precursor	GO:0006508 proteolysis | GO:0055114 oxidation-reduction process	GO:0016023 cytoplasmic membrane-bounded vesicle	GO:0032440 2-alkenal reductase [NAD(P)] activity | GO:0004197 cysteine-type endopeptidase activity	-	-	GO only
MGB_c2135	2.16532	gi|159138941|gb|ABW89470.1| low molecular weight heat shock protein	GO:0006950 response to stress	GO:0005737 cytoplasm	-	-	pfam00011 HSP20	GO & Domain
MGB_s28081	2.16378	gi|33327288|gb|AAQ09000.1| hypothetical protein	-	-	-	-	-
MGB_s29123	2.16207	gi|159138941|gb|ABW89470.1| low molecular weight heat shock protein	GO:0009408 response to heat	GO:0005737 cytoplasm	-	-	pfam00011 HSP20	GO & Domain
MGB_c17063	2.16073	gi|255572866|ref|XP_002527365.1| conserved hypothetical protein	-	-	-	-	pfam06747 CHCH	Domain only
MGB_c20467	2.16018	gi|284504570|gb|ADB90475.1| pectate lyase	-	GO:0005576 extracellular region	GO:0030570 pectate lyase activity | GO:0046872 metal ion binding	-	-	GO only
MGB_c15476	2.16006	gi|51969574|dbj|BAD43479.1| unknown protein	GO:0055085 transmembrane transport	GO:0016021 integral to membrane	GO:0005509 calcium ion binding	-	pfam01699 Na_Ca_ex	GO & Domain
MGB_c22890	2.1592	gi|171190270|gb|ACB42441.1| aquaporin PIP2;4	GO:0009737 response to abscisic acid stimulus | GO:0006833 water transport | GO:0055085 transmembrane transport	GO:0016021 integral to membrane	GO:0015250 water channel activity | GO:0005515 protein binding	-	-	GO only
MGB_lrc1619	2.15513	-	-	-	-	-	-
MGB_c6408	2.15445	gi|225432616|ref|XP_002281783.1| PREDICTED: vacuole membrane protein 1	-	GO:0016021 integral to membrane | GO:0005783 endoplasmic reticulum	-	-	-	GO only
MGB_s21373	2.15408	gi|224130056|ref|XP_002328643.1| predicted protein	GO:0009644 response to high light intensity | GO:0042542 response to hydrogen peroxide | GO:0043335 protein unfolding | GO:0009408 response to heat	GO:0009941 chloroplast envelope | GO:0009570 chloroplast stroma	GO:0016887 ATPase activity | GO:0005515 protein binding | GO:0005524 ATP binding	-	pfam07724 AAA_2	GO & Domain
MGB_s20707	2.14989	gi|356562609|ref|XP_003549562.1| PREDICTED: chaperone protein ClpB1-like	GO:0016485 protein processing | GO:0006508 proteolysis | GO:0009408 response to heat	GO:0005737 cytoplasm	GO:0008233 peptidase activity | GO:0005524 ATP binding | GO:0008568 microtubule-severing ATPase activity	-	-	GO only
MGB_c18693	2.14858	gi|217038859|gb|ACJ76786.1| tyrosinase polyphenol oxidase	GO:0055114 oxidation-reduction process | GO:0006118 electron transport | GO:0006570 tyrosine metabolic process	-	GO:0004097 catechol oxidase activity | GO:0046872 metal ion binding	-	-	GO only
MGB_c1858	2.14828	gi|224080626|ref|XP_002306185.1| predicted protein	GO:0030001 metal ion transport | GO:0010286 heat acclimation	GO:0009506 plasmodesma | GO:0005886 plasma membrane	GO:0046872 metal ion binding | GO:0005515 protein binding	-	-	GO only
MGB_s27927	2.14657	gi|345563715|gb|EGX46700.1| hypothetical protein AOL_s00097g448	GO:0006289 nucleotide-excision repair | GO:0006508 proteolysis	-	GO:0008233 peptidase activity | GO:0003677 DNA binding | GO:0004518 nuclease activity | GO:0005524 ATP binding | GO:0017111 nucleoside-triphosphatase activity	-	-	GO only
MGB_lrc11325	2.14642	gi|224130056|ref|XP_002328643.1| predicted protein	GO:0009644 response to high light intensity | GO:0016485 protein processing | GO:0042542 response to hydrogen peroxide | GO:0043335 protein unfolding | GO:0009408 response to heat	GO:0009941 chloroplast envelope | GO:0009570 chloroplast stroma	GO:0016887 ATPase activity | GO:0005515 protein binding | GO:0005524 ATP binding	-	pfam10431 ClpB_D2-small	GO & Domain
MGB_c12485	2.14324	gi|373502417|gb|AEY75254.1| aquaporin	GO:0006810 transport	GO:0016021 integral to membrane	GO:0005215 transporter activity	-	-	GO only
MGB_c17391	2.14304	gi|224087088|ref|XP_002308060.1| predicted protein	-	-	-	-	-
MGB_c3663	2.14271	gi|18423124|ref|NP_568722.1| putative cysteine proteinase	GO:0006508 proteolysis | GO:0055114 oxidation-reduction process	GO:0016023 cytoplasmic membrane-bounded vesicle	GO:0032440 2-alkenal reductase [NAD(P)] activity | GO:0004197 cysteine-type endopeptidase activity	-	-	GO only
MGB_c11809	2.14259	gi|255646088|gb|ACU23531.1| unknown	GO:0006508 proteolysis | GO:0055114 oxidation-reduction process	GO:0005773 vacuole | GO:0005788 endoplasmic reticulum lumen | GO:0033095 aleurone grain	GO:0032440 2-alkenal reductase [NAD(P)] activity | GO:0004197 cysteine-type endopeptidase activity	-	-	GO only
MGB_lrc24652	2.1423	gi|159138941|gb|ABW89470.1| low molecular weight heat shock protein	GO:0009408 response to heat	-	-	-	pfam00011 HSP20	GO & Domain
MGB_c9310	2.14156	gi|159138941|gb|ABW89470.1| low molecular weight heat shock protein	-	-	-	-	-
MGB_s28357	2.14136	gi|18073562|emb|CAC84406.1| 17.6 kDa heat-shock protein	GO:0009408 response to heat	GO:0005737 cytoplasm	-	-	pfam00011 HSP20	GO & Domain
MGB_lrc11276	2.14118	gi|255581902|ref|XP_002531750.1| conserved hypothetical protein	-	-	-	-	-
MGB_s26572	2.14113	gi|224130056|ref|XP_002328643.1| predicted protein	GO:0009644 response to high light intensity | GO:0042542 response to hydrogen peroxide | GO:0043335 protein unfolding | GO:0009408 response to heat	GO:0009941 chloroplast envelope | GO:0009570 chloroplast stroma	GO:0016887 ATPase activity | GO:0005515 protein binding | GO:0005524 ATP binding	-	pfam10431 ClpB_D2-small	GO & Domain
MGB_c6716	2.14011	gi|357467539|ref|XP_003604054.1| Aquaporin PIP22	GO:0006810 transport	GO:0016021 integral to membrane	GO:0005215 transporter activity	-	-	GO only
MGB_s21495	2.14007	gi|284504570|gb|ADB90475.1| pectate lyase	-	GO:0005576 extracellular region	GO:0030570 pectate lyase activity | GO:0046872 metal ion binding	-	-	GO only
MGB_c13514	2.1396	gi|159138941|gb|ABW89470.1| low molecular weight heat shock protein	GO:0006950 response to stress	GO:0005737 cytoplasm	-	-	-	GO only
MGB_c4396	2.13832	gi|284433794|gb|ADB85103.1| glutathione S-transferase omega	-	-	GO:0016740 transferase activity	-	-	GO only
MGB_c21407	2.13803	gi|284504570|gb|ADB90475.1| pectate lyase	-	-	GO:0030570 pectate lyase activity	-	-	GO only
MGB_c20087	2.13647	-	-	-	-	-	-
MGB_c5998	2.13545	gi|225456341|ref|XP_002283872.1| PREDICTED: probable WRKY transcription factor 75	GO:0006355 regulation of transcription, DNA-dependent	GO:0005667 transcription factor complex	GO:0003700 sequence-specific DNA binding transcription factor activity | GO:0043565 sequence-specific DNA binding	-	pfam03106 WRKY	GO & Domain
MGB_c18102	2.13539	gi|38198150|emb|CAE53881.1| aquaporin	GO:0015840 urea transport | GO:0006833 water transport | GO:0055085 transmembrane transport	GO:0016021 integral to membrane	GO:0015204 urea transmembrane transporter activity | GO:0015250 water channel activity	-	-	GO only
MGB_c7957	2.13354	gi|24474446|gb|AAN15927.1| nitrate reductase	GO:0042128 nitrate assimilation | GO:0055114 oxidation-reduction process | GO:0006118 electron transport	GO:0009325 nitrate reductase complex	GO:0020037 heme binding | GO:0050660 flavin adenine dinucleotide binding | GO:0043546 molybdopterin cofactor binding | GO:0009703 nitrate reductase (NADH) activity | GO:0030151 molybdenum ion binding | GO:0009055 electron carrier activity | GO:0050463 nitrate reductase [NAD(P)H] activity	-	pfam00175 NAD_binding_1	GO & Domain
MGB_s29232	2.13342	gi|11561806|gb|AAC83688.2| 101 kDa heat shock protein	GO:0016485 protein processing | GO:0006508 proteolysis | GO:0009408 response to heat	GO:0005737 cytoplasm	GO:0008233 peptidase activity | GO:0005524 ATP binding | GO:0017111 nucleoside-triphosphatase activity	-	pfam07728 AAA_5	GO & Domain
MGB_c7992	2.1334	gi|224131076|ref|XP_002320995.1| predicted protein	GO:0009741 response to brassinosteroid stimulus	GO:0005829 cytosol | GO:0009505 plant-type cell wall	-	-	-	GO only
MGB_s29408	2.1329	gi|18073562|emb|CAC84406.1| 17.6 kDa heat-shock protein	GO:0009408 response to heat	GO:0005737 cytoplasm	-	-	pfam00011 HSP20	GO & Domain
MGB_s28369	2.13069	gi|11990130|emb|CAB55634.2| 17.9 kDa heat-shock protein	GO:0009408 response to heat	GO:0005737 cytoplasm	-	-	-	GO only
MGB_c16173	2.13025	gi|11561808|gb|AAC83689.2| 101 kDa heat shock protein	GO:0016485 protein processing | GO:0006508 proteolysis | GO:0009408 response to heat	GO:0005737 cytoplasm | GO:0009368 endopeptidase Clp complex	GO:0008233 peptidase activity | GO:0005524 ATP binding | GO:0017111 nucleoside-triphosphatase activity	-	-	GO only
MGB_c24796	2.12973	gi|224133760|ref|XP_002321654.1| predicted protein	GO:0006508 proteolysis | GO:0055114 oxidation-reduction process	GO:0005773 vacuole | GO:0005788 endoplasmic reticulum lumen | GO:0033095 aleurone grain	GO:0032440 2-alkenal reductase [NAD(P)] activity | GO:0004197 cysteine-type endopeptidase activity	-	-	GO only
MGB_c2769	2.12937	gi|224134687|ref|XP_002321883.1| predicted protein	GO:0016998 cell wall macromolecule catabolic process	-	-	-	pfam01476 LysM	GO & Domain
MGB_s28813	2.12728	gi|57336892|emb|CAH60721.1| putative plasma membrane intrinsic protein	GO:0009737 response to abscisic acid stimulus | GO:0006833 water transport | GO:0055085 transmembrane transport	GO:0016021 integral to membrane	GO:0015250 water channel activity | GO:0005515 protein binding	-	-	GO only
MGB_c4659	2.12564	gi|159138941|gb|ABW89470.1| low molecular weight heat shock protein	-	-	-	-	-
MGB_s30176	2.1249	gi|224130056|ref|XP_002328643.1| predicted protein	GO:0009644 response to high light intensity | GO:0016485 protein processing | GO:0042542 response to hydrogen peroxide | GO:0043335 protein unfolding | GO:0009408 response to heat	GO:0009941 chloroplast envelope | GO:0009570 chloroplast stroma	GO:0016887 ATPase activity | GO:0005515 protein binding | GO:0005524 ATP binding	-	pfam10431 ClpB_D2-small	GO & Domain
MGB_lrc991	2.12296	gi|171190270|gb|ACB42441.1| aquaporin PIP2;4	GO:0006833 water transport | GO:0055085 transmembrane transport | GO:0009737 response to abscisic acid stimulus	GO:0005773 vacuole | GO:0046658 anchored to plasma membrane | GO:0009506 plasmodesma | GO:0016021 integral to membrane | GO:0005634 nucleus	GO:0005515 protein binding | GO:0015250 water channel activity	-	pfam00230 MIP	GO & Domain
MGB_s29722	2.12268	gi|224075543|ref|XP_002304675.1| predicted protein	-	GO:0031225 anchored to membrane | GO:0016023 cytoplasmic membrane-bounded vesicle	-	-	pfam11820 DUF3339	GO & Domain
MGB_lrc21533	2.11982	gi|356507961|ref|XP_003522731.1| PREDICTED: tubulin alpha-1 chain-like	GO:0051084 'de novo' posttranslational protein folding | GO:0051301 cell division | GO:0051258 protein polymerization | GO:0006184 GTP catabolic process | GO:0007018 microtubule-based movement | GO:0030705 cytoskeleton-dependent intracellular transport	GO:0005881 cytoplasmic microtubule	GO:0003924 GTPase activity | GO:0005198 structural molecule activity | GO:0005525 GTP binding	-	pfam03953 Tubulin_C	GO & Domain
MGB_c7773	2.11906	gi|284433794|gb|ADB85103.1| glutathione S-transferase omega	-	-	GO:0016740 transferase activity	-	-	GO only
MGB_s21560	2.11811	gi|18073562|emb|CAC84406.1| 17.6 kDa heat-shock protein	GO:0009408 response to heat	GO:0005737 cytoplasm	-	-	pfam00011 HSP20	GO & Domain
MGB_s28384	2.11755	gi|11561806|gb|AAC83688.2| 101 kDa heat shock protein	GO:0016485 protein processing | GO:0009408 response to heat	GO:0005737 cytoplasm	GO:0005524 ATP binding | GO:0017111 nucleoside-triphosphatase activity	-	pfam07728 AAA_5 | pfam00177 Ribosomal_S7	GO & Domain
MGB_s28358	2.11704	gi|357132932|ref|XP_003568082.1| PREDICTED: chaperone protein ClpB1-like	GO:0016485 protein processing | GO:0009408 response to heat	GO:0005737 cytoplasm	GO:0005524 ATP binding | GO:0017111 nucleoside-triphosphatase activity	-	pfam00004 AAA | pfam13191 AAA_16 | pfam00158 Sigma54_activat | pfam13401 AAA_22 | pfam07728 AAA_5 | pfam01637 Arch_ATPase	GO & Domain
MGB_c3483	2.11502	gi|297743970|emb|CBI36940.3| unnamed protein product	-	-	GO:0008270 zinc ion binding	-	pfam12428 DUF3675	GO & Domain
MGB_s24813	2.11288	gi|224130056|ref|XP_002328643.1| predicted protein	GO:0009644 response to high light intensity | GO:0016485 protein processing | GO:0042542 response to hydrogen peroxide | GO:0043335 protein unfolding | GO:0009408 response to heat	GO:0009941 chloroplast envelope | GO:0009570 chloroplast stroma	GO:0016887 ATPase activity | GO:0005515 protein binding | GO:0005524 ATP binding	-	pfam10431 ClpB_D2-small	GO & Domain
MGB_s25169	2.11259	gi|11561806|gb|AAC83688.2| 101 kDa heat shock protein	GO:0016485 protein processing | GO:0006508 proteolysis | GO:0009408 response to heat	GO:0005737 cytoplasm	GO:0008233 peptidase activity | GO:0005524 ATP binding | GO:0017111 nucleoside-triphosphatase activity	-	-	GO only
MGB_c12327	2.10976	gi|164605000|dbj|BAF98296.1| 4-hydroxy-3-methylbut-2-en-1-yl diphosphate synthase	GO:0055114 oxidation-reduction process | GO:0009862 systemic acquired resistance, salicylic acid mediated signaling pathway | GO:0019288 isopentenyl diphosphate biosynthetic process, mevalonate-independent pathway | GO:0009617 response to bacterium | GO:0016114 terpenoid biosynthetic process	GO:0009941 chloroplast envelope | GO:0009570 chloroplast stroma	GO:0051539 4 iron, 4 sulfur cluster binding | GO:0046429 4-hydroxy-3-methylbut-2-en-1-yl diphosphate synthase activity | GO:0005506 iron ion binding	-	-	GO only
MGB_c6581	2.10872	gi|255582726|ref|XP_002532140.1| zinc/iron transporter, putative	GO:0010043 response to zinc ion | GO:0071577 zinc ion transmembrane transport | GO:0055114 oxidation-reduction process	GO:0016023 cytoplasmic membrane-bounded vesicle | GO:0005886 plasma membrane | GO:0016021 integral to membrane	GO:0032440 2-alkenal reductase [NAD(P)] activity | GO:0008270 zinc ion binding | GO:0005385 zinc ion transmembrane transporter activity	-	-	GO only
MGB_lrc4544	2.10771	gi|7012719|gb|AAF35184.1|AF195863_1 lipid transfer protein precursor	GO:0055114 oxidation-reduction process | GO:0006869 lipid transport	-	GO:0016491 oxidoreductase activity | GO:0008289 lipid binding	-	pfam00234 Tryp_alpha_amyl | pfam14368 LTP_2	GO & Domain
MGB_s27903	2.10726	-	-	-	-	-	-
MGB_c16343	2.1067	gi|358348957|ref|XP_003638507.1| Cysteine proteinase	GO:0006508 proteolysis | GO:0055114 oxidation-reduction process	GO:0005773 vacuole | GO:0005788 endoplasmic reticulum lumen | GO:0033095 aleurone grain	GO:0032440 2-alkenal reductase [NAD(P)] activity | GO:0004197 cysteine-type endopeptidase activity	-	-	GO only
MGB_lrc2066	2.10614	gi|67937765|gb|AAY83341.1| non-specific lipid transfer protein precursor	GO:0006869 lipid transport	-	GO:0008289 lipid binding	-	pfam00234 Tryp_alpha_amyl | pfam14368 LTP_2	GO & Domain
MGB_c23853	2.10435	gi|284504570|gb|ADB90475.1| pectate lyase	-	GO:0005576 extracellular region	GO:0030570 pectate lyase activity | GO:0046872 metal ion binding	-	-	GO only
MGB_c11257	2.10265	gi|284433794|gb|ADB85103.1| glutathione S-transferase omega	-	-	GO:0016740 transferase activity	-	-	GO only
MGB_c7976	2.10043	gi|284504570|gb|ADB90475.1| pectate lyase	-	-	GO:0030570 pectate lyase activity	-	-	GO only
MGB_s25726	2.09833	gi|224130056|ref|XP_002328643.1| predicted protein	GO:0009644 response to high light intensity | GO:0016485 protein processing | GO:0042542 response to hydrogen peroxide | GO:0043335 protein unfolding | GO:0009408 response to heat	GO:0009941 chloroplast envelope | GO:0009570 chloroplast stroma	GO:0016887 ATPase activity | GO:0005515 protein binding | GO:0005524 ATP binding	-	pfam10431 ClpB_D2-small	GO & Domain
MGB_c15667	2.09765	-	-	-	-	-	-
MGB_lrc1389	2.09567	gi|3334113|sp|Q39779.1|ACBP_GOSHI RecName: Full=Acyl-CoA-binding protein; Short=ACBP	GO:0050826 response to freezing | GO:0009646 response to absence of light | GO:0006869 lipid transport	GO:0005886 plasma membrane | GO:0005829 cytosol	GO:0000062 fatty-acyl-CoA binding | GO:0031210 phosphatidylcholine binding	-	pfam00887 ACBP	GO & Domain
MGB_c4140	2.09472	gi|224107463|ref|XP_002314488.1| predicted protein	GO:0043581 mycelium development | GO:0055114 oxidation-reduction process | GO:0006066 alcohol metabolic process | GO:0006629 lipid metabolic process | GO:0006118 electron transport	GO:0005792 microsome	GO:0050660 flavin adenine dinucleotide binding | GO:0046577 long-chain-alcohol oxidase activity | GO:0009055 electron carrier activity	-	-	GO only
MGB_s21264	2.09344	gi|60172264|gb|AAX14478.1| putative tonoplast intrinsic protein	GO:0006833 water transport | GO:0055085 transmembrane transport	GO:0016021 integral to membrane	GO:0005215 transporter activity	-	-	GO only
MGB_c3004	2.09302	-	-	-	-	-	-
MGB_c21948	2.09226	gi|295687239|gb|ADG27845.1| thiazole biosynthetic enzyme	GO:0018131 oxazole or thiazole biosynthetic process | GO:0009409 response to cold | GO:0009228 thiamine biosynthetic process | GO:0006974 response to DNA damage stimulus	GO:0005739 mitochondrion | GO:0009579 thylakoid | GO:0009570 chloroplast stroma | GO:0031969 chloroplast membrane | GO:0010319 stromule	GO:0008270 zinc ion binding | GO:0042803 protein homodimerization activity	-	-	GO only
MGB_s24106	2.0904	gi|56236464|gb|AAV84588.1| Gip1-like protein	GO:0045454 cell redox homeostasis | GO:0009740 gibberellic acid mediated signaling pathway	-	-	-	pfam02704 GASA | pfam01363 FYVE	GO & Domain
MGB_s20641	2.09024	gi|159138941|gb|ABW89470.1| low molecular weight heat shock protein	GO:0009408 response to heat	GO:0005737 cytoplasm	-	-	pfam00011 HSP20	GO & Domain
MGB_c5564	2.09002	gi|356558308|ref|XP_003547449.1| PREDICTED: oxysterol-binding protein-related protein 4B-like	GO:0006869 lipid transport | GO:0008202 steroid metabolic process	-	GO:0008142 oxysterol binding	-	pfam01237 Oxysterol_BP	GO & Domain
MGB_lrc830	2.08974	gi|321272239|gb|ADW80126.1| hybrid proline-rich protein	GO:0006869 lipid transport	GO:0009535 chloroplast thylakoid membrane	GO:0008289 lipid binding	-	pfam00234 Tryp_alpha_amyl | pfam14368 LTP_2	GO & Domain
MGB_c18272	2.08671	-	-	-	-	-	-
MGB_c1992	2.07929	gi|60172264|gb|AAX14478.1| putative tonoplast intrinsic protein	GO:0006833 water transport | GO:0055085 transmembrane transport	GO:0016021 integral to membrane	GO:0005215 transporter activity	-	-	GO only
MGB_s28836	2.07768	gi|356562609|ref|XP_003549562.1| PREDICTED: chaperone protein ClpB1-like	GO:0016485 protein processing | GO:0006508 proteolysis | GO:0009408 response to heat	GO:0005737 cytoplasm	GO:0008233 peptidase activity | GO:0005524 ATP binding | GO:0017111 nucleoside-triphosphatase activity	-	-	GO only
MGB_s25105	2.07612	gi|224130056|ref|XP_002328643.1| predicted protein	GO:0009644 response to high light intensity | GO:0016485 protein processing | GO:0042542 response to hydrogen peroxide | GO:0043335 protein unfolding | GO:0009408 response to heat	GO:0009941 chloroplast envelope | GO:0009570 chloroplast stroma	GO:0016887 ATPase activity | GO:0005515 protein binding | GO:0005524 ATP binding	-	pfam10431 ClpB_D2-small	GO & Domain
MGB_c12918	2.07482	gi|11561806|gb|AAC83688.2| 101 kDa heat shock protein	GO:0016485 protein processing | GO:0009408 response to heat	GO:0005737 cytoplasm	GO:0005524 ATP binding | GO:0017111 nucleoside-triphosphatase activity	-	-	GO only
MGB_c2168	2.07355	gi|23466403|tpg|DAA00292.1| TPA_exp: putative phytosulfokine peptide precursor	GO:0008283 cell proliferation | GO:0007165 signal transduction | GO:0040007 growth	GO:0005576 extracellular region	GO:0008083 growth factor activity	-	-	GO only
MGB_s27703	2.07329	gi|224130056|ref|XP_002328643.1| predicted protein	GO:0009644 response to high light intensity | GO:0042542 response to hydrogen peroxide | GO:0043335 protein unfolding | GO:0009408 response to heat	GO:0009941 chloroplast envelope | GO:0009570 chloroplast stroma	GO:0016887 ATPase activity | GO:0005515 protein binding | GO:0005524 ATP binding	-	pfam10431 ClpB_D2-small	GO & Domain
MGB_lrc792	2.06921	gi|255552323|ref|XP_002517206.1| catalytic, putative	GO:0008152 metabolic process	-	GO:0016787 hydrolase activity	-	-	GO only
MGB_s21228	2.06401	gi|60172264|gb|AAX14478.1| putative tonoplast intrinsic protein	GO:0006833 water transport | GO:0055085 transmembrane transport	GO:0016021 integral to membrane	GO:0005215 transporter activity	-	-	GO only
MGB_c19367	2.06215	gi|206584345|gb|ACI15345.1| NAC domain protein NAC4	-	-	-	-	-
MGB_s30146	2.06214	gi|224133764|ref|XP_002321655.1| predicted protein	GO:0006508 proteolysis	GO:0016023 cytoplasmic membrane-bounded vesicle	GO:0004197 cysteine-type endopeptidase activity	-	-	GO only
MGB_s28467	2.06194	gi|284504570|gb|ADB90475.1| pectate lyase	-	GO:0005576 extracellular region	GO:0030570 pectate lyase activity | GO:0046872 metal ion binding	-	-	GO only
MGB_c8834	2.05937	gi|147778256|emb|CAN65138.1| hypothetical protein VITISV_020491	GO:0030418 nicotianamine biosynthetic process | GO:0071369 cellular response to ethylene stimulus | GO:0071281 cellular response to iron ion | GO:0071732 cellular response to nitric oxide	-	GO:0030410 nicotianamine synthase activity	-	-	GO only
MGB_lrc28411	2.05858	gi|242057019|ref|XP_002457655.1| hypothetical protein SORBIDRAFT_03g011270	GO:0015995 chlorophyll biosynthetic process | GO:0015979 photosynthesis | GO:0055114 oxidation-reduction process	GO:0009507 chloroplast	GO:0046914 transition metal ion binding | GO:0048529 magnesium-protoporphyrin IX monomethyl ester (oxidative) cyclase activity	-	-	GO only
MGB_s28000	2.05763	gi|159138941|gb|ABW89470.1| low molecular weight heat shock protein	-	-	-	-	-
MGB_c9966	2.05681	gi|224123408|ref|XP_002319071.1| predicted protein	-	-	GO:0005509 calcium ion binding	-	-	GO only
MGB_s23823	2.05613	gi|224138562|ref|XP_002322845.1| predicted protein	-	-	-	-	-
MGB_c8268	2.05591	gi|116789782|gb|ABK25382.1| unknown	GO:0006633 fatty acid biosynthetic process | GO:0016123 xanthophyll biosynthetic process | GO:0016119 carotene metabolic process | GO:0055114 oxidation-reduction process	GO:0016021 integral to membrane | GO:0005783 endoplasmic reticulum	GO:0005506 iron ion binding | GO:0010291 carotene beta-ring hydroxylase activity	-	pfam04116 FA_hydroxylase	GO & Domain
MGB_s28408	2.05532	gi|18423124|ref|NP_568722.1| putative cysteine proteinase	GO:0006508 proteolysis | GO:0055114 oxidation-reduction process	GO:0016023 cytoplasmic membrane-bounded vesicle	GO:0032440 2-alkenal reductase [NAD(P)] activity | GO:0004197 cysteine-type endopeptidase activity	-	-	GO only
MGB_c25764	2.05076	gi|357467615|ref|XP_003604092.1| Endochitinase	-	-	-	-	-
MGB_lrc23740	2.04954	gi|9965899|gb|AAG10197.1| cinnamate-4-hydroxylase	GO:0055114 oxidation-reduction process | GO:0006558 L-phenylalanine metabolic process | GO:0009805 coumarin biosynthetic process | GO:0009809 lignin biosynthetic process | GO:0009811 stilbene biosynthetic process | GO:0006118 electron transport	-	GO:0020037 heme binding | GO:0016710 trans-cinnamate 4-monooxygenase activity | GO:0009055 electron carrier activity	-	-	GO only
MGB_lrc5573	2.04877	gi|255578640|ref|XP_002530181.1| conserved hypothetical protein	-	GO:0016021 integral to membrane	-	-	-	GO only
MGB_c17556	2.04843	-	-	-	-	-	-
MGB_lrc27896	2.04742	gi|224075543|ref|XP_002304675.1| predicted protein	-	GO:0031225 anchored to membrane | GO:0016023 cytoplasmic membrane-bounded vesicle	-	-	pfam11820 DUF3339	GO & Domain
MGB_s21070	2.04677	gi|11561806|gb|AAC83688.2| 101 kDa heat shock protein	GO:0016485 protein processing | GO:0009408 response to heat	GO:0005737 cytoplasm	GO:0005524 ATP binding | GO:0017111 nucleoside-triphosphatase activity	-	pfam00004 AAA | pfam13191 AAA_16 | pfam13401 AAA_22 | pfam07728 AAA_5 | pfam00158 Sigma54_activat | pfam01695 IstB_IS21 | pfam01637 Arch_ATPase | pfam13173 AAA_14 | pfam00177 Ribosomal_S7	GO & Domain
MGB_c28441	2.04653	gi|11561806|gb|AAC83688.2| 101 kDa heat shock protein	GO:0019538 protein metabolic process | GO:0006950 response to stress	-	GO:0017111 nucleoside-triphosphatase activity | GO:0005524 ATP binding	-	-	GO only
MGB_c11315	2.04398	-	-	-	-	-	-
MGB_c17769	2.04321	gi|159138941|gb|ABW89470.1| low molecular weight heat shock protein	-	-	-	-	pfam00011 HSP20	Domain only
MGB_c16479	2.03989	gi|11561806|gb|AAC83688.2| 101 kDa heat shock protein	GO:0016485 protein processing | GO:0009408 response to heat	GO:0005737 cytoplasm	GO:0005524 ATP binding | GO:0017111 nucleoside-triphosphatase activity	-	pfam07728 AAA_5 | pfam00177 Ribosomal_S7	GO & Domain
MGB_c1631	2.03984	gi|224118686|ref|XP_002317882.1| predicted protein	GO:0006468 protein phosphorylation | GO:0009738 abscisic acid mediated signaling pathway | GO:0000165 MAPKKK cascade | GO:0007178 transmembrane receptor protein serine/threonine kinase signaling pathway | GO:0009069 serine family amino acid metabolic process	GO:0005829 cytosol | GO:0005739 mitochondrion | GO:0005634 nucleus	GO:0004707 MAP kinase activity | GO:0005524 ATP binding	2.7.11.24	-	GO & Enzyme
MGB_s21042	2.03865	gi|159138941|gb|ABW89470.1| low molecular weight heat shock protein	GO:0006950 response to stress	GO:0005737 cytoplasm	-	-	pfam00011 HSP20	GO & Domain
MGB_c1147	2.03809	-	-	-	-	-	-
MGB_lrc55	2.03793	gi|125995173|dbj|BAF47270.1| chitinase C	GO:0006032 chitin catabolic process | GO:0006952 defense response | GO:0016998 cell wall macromolecule catabolic process	GO:0005773 vacuole | GO:0016023 cytoplasmic membrane-bounded vesicle	GO:0004568 chitinase activity | GO:0008061 chitin binding	3.2.1.14	pfam00182 Glyco_hydro_19	GO & Enzyme & Domain
MGB_s29033	2.03707	gi|356570005|ref|XP_003553183.1| PREDICTED: uncharacterized protein LOC100527578	-	GO:0031225 anchored to membrane | GO:0016023 cytoplasmic membrane-bounded vesicle	-	-	pfam11820 DUF3339	GO & Domain
MGB_c5459	2.0366	gi|359474909|ref|XP_002269122.2| PREDICTED: V-type proton ATPase 16 kDa proteolipid subunit c1/c3/c5	GO:0015986 ATP synthesis coupled proton transport	GO:0016023 cytoplasmic membrane-bounded vesicle | GO:0005773 vacuole | GO:0005886 plasma membrane	GO:0016887 ATPase activity	-	pfam00137 ATP-synt_C	GO & Domain
MGB_s29809	2.03625	gi|284433794|gb|ADB85103.1| glutathione S-transferase omega	-	-	GO:0016740 transferase activity	-	-	GO only
MGB_lrc9465	2.03319	gi|56236464|gb|AAV84588.1| Gip1-like protein	GO:0045454 cell redox homeostasis | GO:0009740 gibberellic acid mediated signaling pathway	-	-	-	pfam02704 GASA | pfam01363 FYVE	GO & Domain
[truncated: 312 more rows]

## Sheet: S_Pet_SW_vs_S-Pet_P
Sequence Name	logFC	best hit to nr	GO Biological Process	GO Cellular Component	GO Molecular Function	Enzyme	Domain	annotation type
[truncated: 948 more rows]
