# Supplementary material for: Molecular and physiological responses to salt stress in salinity-sensitive and tolerant Hibiscus rosa-sinensis cultivars
Source: Mol Hortic. 2023 Dec 19;3:28. doi: 10.1186/s43897-023-00075-y (PMC10731769; doi:10.1186/s43897-023-00075-y)
Supplement: Supplementary file 4 — Additional file 4. Supplementary Table S4. Microarray validation by qRT-PCR and list of genes used in the qRT-PCR analysis. [file 43897_2023_75_MOESM4_ESM.xlsx]

## Sheet: Foglio1
				Microarray	RT-PCR
DEG	Tissue	best hit to nr	Gene name	logFC	DDCt
MGB_c11960	Ovary+Style+S-S	gi|113460145|ref|YP_720000.1|	Coat protein	5.85199	9.6894
MGB_lrc253	Ovary+Style+S-S	gi|6166483|gb|AAF04851.1|AF195796_1	Putative alcohol dehydrogenase	2.29227	7.2364
MGB_c6640	Ovary+Style+S-S	gi|255539739|ref|XP_002510934.1|	21 kDa protein precursor, putative	2.29174	4.1567
MGB_lrc5686	Ovary+Style+S-S	gi|224071519|ref|XP_002303499.1|	Predicted protein	-3.136	-2.8947
MGB_lrc3333	Ovary+Style+S-S	gi|159138941|gb|ABW89470.1|	Low molecular weight heat shock protein	-3.17897	-2.5687
MGB_c11478	Ovary+Style+S-S	gi|255559973|ref|XP_002521005.1|	Inhibitor of trypsin and hageman factor, putative	-3.57576	-2.7845
MGB_lrc23409	Petals	gi|6166483|gb|AAF04851.1|AF195796_1	Putative alcohol dehydrogenase	4.07056	8.2648
MGB_s30525	Petals	gi|188509917|gb|ACD56606.1|	alcohol dehydrogenase A	3.93496	8.3489
MGB_c19229	Petals	gi|3024386|sp|Q39786.1|PGLR_GOSHI	Polygalacturonase	3.03408	8.9189
MGB_lrc3071	Petals	gi|33324520|gb|AAQ08000.1|	Dehydration responsive element binding protein	-2.82547	-3.175
MGB_lrc1197	Petals	gi|159138935|gb|ABW89467.1|	Low molecular weight heat shock protein	-3.04793	-4.2577
MGB_c10606	Petals	gi|224122360|ref|XP_002318815.1|	Predicted protein	-3.67616	-3.3347
MGB_c8521	Petals	gi|296086943|emb|CBI33176.3|	Unnamed protein product	-3.99157	-2.5885
